# Supplementary material for: A De-Novo Genome Analysis Pipeline (DeNoGAP) for large-scale comparative prokaryotic genomics studies
Source: BMC Bioinformatics. 2016 Jun 30;17:260. doi: 10.1186/s12859-016-1142-2 (PMC4929753; doi:10.1186/s12859-016-1142-2)
Supplement: Additional file 3: — List of genomes used for development and testing of the DeNoGAP pipeline. (XLSX 25 kb) [file 12859_2016_1142_MOESM3_ESM.xlsx]

## Sheet: All_Genome_Set
#genome_name	species	species_type	abbreviation	genome_type	outgroup	NCBI_Accession	Complete or Draft ?	Seed_Reference
Pseudomonas syringae pv. tomato DC3000	Pseudomonas syringae	bacteria	PtoDC3000	reference	No	NC_004578, NC_004632, NC_004633	Complete	Seed Reference
Acinetobacter sp ADP1	Acinetobacter sp	bacteria	ACIN_SP	query	No	CR543861,	Complete
Alcanivorax borkumensis SK2	Alcanivorax borkumensis	bacteria	ALCA_BORKUMENSIS	query	No	AM286690,	Complete
Aquifex aeolicus (strain VF5)	Aquifex aeolicus	bacteria	AQUAE	query	No	AE001273.1	Complete
Arcobacter butzleri ED 1	Arcobacter butzleri	bacteria	ARCO_BUTZLERI	query	No	AP012047,	Complete
Arthrobacter aurescens TC1	Arthrobacter aurescens	bacteria	ARTH_AURESCENS	query	No	CP000474,CP000475,CP000476,	Complete
Bacillus licheniformis ATCC 14580	Bacillus licheniformis	bacteria	BACI_LICHENIFORMIS	query	No	CP000002,	Complete
Bacillus subtilis (strain 168)	Bacillus subtilis	bacteria	BACSU	query	No	BA000045.2	Complete
Bacteroides thetaiotaomicron (strain ATCC 29148 / DSM 2079 / NCTC 10582 / E50 / VPI-5482)	Bacteroides thetaiotaomicron	bacteria	BACTN	query	No	AE017180.2	Complete
Bartonella henselae Houston-1	Bartonella henselae	bacteria	BART_HENSELAE	query	No	BX897699,	Complete
Bdellovibrio bacteriovorus	Bdellovibrio bacteriovorus	bacteria	BDEL_BACTERIOVORUS	query	No	BX842601,	Complete
Bifidobacterium longum DJO10A	Bifidobacterium longum	bacteria	BIFI_LONGUM	query	No	AF538868,AF538869,CP000605,	Complete
Bradyrhizobium diazoefficiens (strain JCM 10833 / IAM 13628 / NBRC 14792 / USDA 110)	Bradyrhizobium diazoefficiens	bacteria	BRADU	query	No	U00096.3	Complete
Burkholderia mallei ATCC 23344	Burkholderia mallei	bacteria	BURK_MALLEI	query	No	CP000010,CP000011,	Complete
Campylobacter jejuni RM1221	Campylobacter jejuni	bacteria	CAMP_JEJUNI	query	No	CP000025,	Complete
Carboxydothermus hydrogenoformans Z-2901	Carboxydothermus hydrogenoformans	bacteria	CARB_HYDROGENOFORMANS	query	No	CP000141,	Complete
Caulobacter crescentus	Caulobacter crescentus	bacteria	CAUL_CRESCENTUS	query	No	AE005673,	Complete
Chlamydia trachomatis (strain D/UW-3/Cx)	Chlamydia trachomatis	bacteria	CHLTR	query	No	AE000657.1, AE000667.1	Complete
Chlorobium tepidum TLS	Chlorobium tepidum	bacteria	CHLO_TEPIDUM	query	No	AE006470,	Complete
Chloroflexus aurantiacus (strain ATCC 29366 / DSM 635 / J-10-fl)	Chloroflexus aurantiacus	bacteria	CHLAA	query	No	CP001147.1	Complete
Clavibacter michiganensis nebraskensis NCPPB 2581	Clavibacter michiganensis	bacteria	CLAV_MICHIGANENSIS	query	No	HE614873,	Complete
Clostridium difficile CD196	Clostridium difficile	bacteria	CLOS_DIFFICILE	query	No	FN538970,	Complete
Clostridium kluyveri NBRC 12016	Clostridium kluyveri	bacteria	CLOS_KLUYVERI	query	No	AP009049,AP009050,	Complete
Colwellia psychrerythraea 34H	Colwellia psychrerythraea	bacteria	COLW_PSYCHRERYTHRAEA	query	No	CP000083,	Complete
Corynebacterium efficiens YS-314	Corynebacterium efficiens	bacteria	CORY_EFFICIENS	query	No	AP005225,AP005226,BA000035,	Complete
Coxiella burnetii RSA 331	Coxiella burnetii	bacteria	COXI_BURNETII	query	No	CP000889,CP000890,	Complete
Cytophaga hutchinsonii ATCC 33406	Cytophaga hutchinsonii	bacteria	CYTO_HUTCHINSONII	query	No	CP000383,	Complete
Deinococcus radiodurans (strain ATCC 13939 / DSM 20539 / JCM 16871 / LMG 4051 / NBRC 15346 / NCIMB 9279 / R1 / VKM B-1422)	Deinococcus radiodurans	bacteria	DEIRA	query	No	BX119912.1	Complete
Desulfitobacterium hafniense DCB 2	Desulfitobacterium hafniense	bacteria	DESU_HAFNIENSE	query	No	CP001336,	Complete
Desulfotalea psychrophila LSv54	Desulfotalea psychrophila	bacteria	DESU_PSYCHROPHILA	query	No	CR522870,CR522871,CR522872,	Complete
Desulfovibrio vulgaris DP4	Desulfovibrio vulgaris	bacteria	DESU_VULGARIS	query	No	CP000527,CP000528,	Complete
Dictyoglomus turgidum (strain Z-1310 / DSM 6724)	Dictyoglomus turgidum	bacteria	DICTD	query	No	AE010300.2, AE010301.2	Complete
Escherichia coli (strain K12)	Escherichia coli	bacteria	ECOLI	query	No	AE015928.1, AY171301.1	Complete
Francisella tularensis holarctica F92	Francisella tularensis	bacteria	FRAN_TULARENSIS	query	No	CP003932,	Complete
Frankia alni ACN14a	Frankia alni	bacteria	FRAN_ALNI	query	No	CT573213,	Complete
Fusobacterium nucleatum subsp. nucleatum (strain ATCC 25586 / CIP 101130 / JCM 8532 / LMG 13131)	Fusobacterium nucleatum	bacteria	FUSNN	query	No	BA000022.2, AP004310.1, AP004311.1, AP004312.1, AP006585.1	Complete
Geobacter sulfurreducens (strain ATCC 51573 / DSM 12127 / PCA)	Geobacter sulfurreducens	bacteria	GEOSL	query	No	AL009126.3	Complete
Gloeobacter violaceus (strain PCC 7421)	Gloeobacter violaceus	bacteria	GLOVI	query	No	AL123456.3	Complete
Gluconobacter oxydans 621H	Gluconobacter oxydans	bacteria	GLUC_OXYDANS	query	No	CP000004,CP000005,CP000006,CP000007,CP000008,CP000009,	Complete
Gramella forsetii KT0803	Gramella forsetii	bacteria	GRAM_FORSETII	query	No	CU207366,	Complete
Hahella chejuensis KCTC 2396	Hahella chejuensis	bacteria	HAHE_CHEJUENSIS	query	No	CP000155,	Complete
Helicobacter hepaticus	Helicobacter hepaticus	bacteria	HELI_HEPATICUS	query	No	AE017125,	Complete
Helicobacter pylori HPAG1	Helicobacter pylori	bacteria	HELI_PYLORI	query	No	CP000241,CP000242,	Complete
Hyphomonas neptunium ATCC 15444	Hyphomonas neptunium	bacteria	HYPH_NEPTUNIUM	query	No	CP000158,	Complete
Lactobacillus casei LC2W	Lactobacillus casei	bacteria	LACT_CASEI	query	No	CP002616,CP002617,	Complete
Lactobacillus helveticus CNRZ32	Lactobacillus helveticus	bacteria	LACT_HELVETICUS	query	No	CP002081,	Complete
Lactobacillus reuteri TD1	Lactobacillus reuteri	bacteria	LACT_REUTERI	query	No	CP006603,	Complete
Lactococcus lactis	Lactococcus lactis	bacteria	LACT_LACTIS	query	No	AE005176,	Complete
Legionella pneumophila ATCC 43290	Legionella pneumophila	bacteria	LEGI_PNEUMOPHILA	query	No	CP003192,	Complete
Leptospira borgpetersenii serovar Hardjo-bovis JB197	Leptospira borgpetersenii	bacteria	LEPT_BORGPETERSENII	query	No	CP000350,CP000351,	Complete
Leptospira interrogans serogroup Icterohaemorrhagiae serovar Lai (strain 56601)	Leptospira interrogans	bacteria	LEPIN	query	No	AE009951.2	Complete
Listeria welshimeri serovar 6b SLCC5334	Listeria welshimeri	bacteria	LIST_WELSHIMERI	query	No	AM263198,	Complete
Magnetospirillum magneticum AMB-1	Magnetospirillum magneticum	bacteria	MAGN_MAGNETICUM	query	No	AP007255,	Complete
Methylibium petroleiphilum PM1	Methylibium petroleiphilum	bacteria	METH_PETROLEIPHILUM	query	No	CP000555,CP000556,	Complete
Methylococcus capsulatus Bath	Methylococcus capsulatus	bacteria	METH_CAPSULATUS	query	No	AE017282,	Complete
Mycobacterium tuberculosis (strain ATCC 25618 / H37Rv)	Mycobacterium tuberculosis	bacteria	MYCTU	query	No	CP001251.1	Complete
Myxococcus xanthus DK 1622	Myxococcus xanthus	bacteria	MYXO_XANTHUS	query	No	CP000113,	Complete
Neisseria meningitidis H44 76	Neisseria meningitidis	bacteria	NEIS_MENINGITIDIS	query	No	CP002420,	Complete
Nitrobacter hamburgensis X14	Nitrobacter hamburgensis	bacteria	NITR_HAMBURGENSIS	query	No	CP000319,CP000320,CP000321,CP000322,	Complete
Nitrosococcus oceani ATCC 19707	Nitrosococcus oceani	bacteria	NITR_OCEANI	query	No	CP000126,CP000127,	Complete
Nitrosomonas eutropha C71	Nitrosomonas eutropha	bacteria	NITR_EUTROPHA	query	No	CP000450,CP000451,CP000452,	Complete
Nocardia farcinica IFM10152	Nocardia farcinica	bacteria	NOCA_FARCINICA	query	No	AP006618,AP006619,AP006620,	Complete
Oceanobacillus iheyensis	Oceanobacillus iheyensis	bacteria	OCEA_IHEYENSIS	query	No	BA000028,	Complete
Oenococcus oeni PSU-1	Oenococcus oeni	bacteria	OENO_OENI	query	No	CP000411,	Complete
Pelotomaculum thermopropionicum SI	Pelotomaculum thermopropionicum	bacteria	PELO_THERMOPROPIONICUM	query	No	AP009389,	Complete
Porphyromonas gingivalis TDC60	Porphyromonas gingivalis	bacteria	PORP_GINGIVALIS	query	No	AP012203,	Complete
Prochlorococcus marinus MIT 9215	Prochlorococcus marinus	bacteria	PROC_MARINUS	query	No	CP000825,	Complete
Propionibacterium acnes TypeIA2 P acn33	Propionibacterium acnes	bacteria	PROP_ACNES	query	No	CP003195,	Complete
Pseudomonas aeruginosa LESB58	Pseudomonas aeruginosa	bacteria	PaoLESB58	query	No	NC_011770.1	Complete
Pseudomonas aeruginosa PAO1	Pseudomonas aeruginosa	bacteria	PAO1	query	No	NC_002516.2	Complete
Pseudomonas entomophila L48	Pseudomonas entomophila	bacteria	PentoL48	query	No	NC_008027.1	Complete
Pseudomonas fluorescens Pf01	Pseudomonas fluorescens	bacteria	Pf01	query	No	NC_007492	Complete
Pseudomonas fluorescens Pf5	Pseudomonas fluorescens	bacteria	PflPf5	query	No	NC_004129	Complete
Pseudomonas fluorescens SBW25	Pseudomonas fluorescens	bacteria	PfluSBW25	query	No	NC_012660	Complete
Pseudomonas putida F1	Pseudomonas putida	bacteria	PputidaF1	query	No	NC_009512	Complete
Pseudomonas putida GB1	Pseudomonas putida	bacteria	PputidaGB1	query	No	NC_010322	Complete
Pseudomonas putida KT2440	Pseudomonas putida	bacteria	PputidaKT2440	query	No	NC_002947	Complete
Pseudomonas putida W619	Pseudomonas putida	bacteria	PputidaW619	query	No	NC_010501	Complete
Pseudomonas savastanoi pv. savastanoi NCPPB 3335	Pseudomonas syringae	bacteria	Psv3335	query	No	ADMI00000000.2	Draft
Pseudomonas syrinage pv. avellanae BPIC631	Pseudomonas syringae	bacteria	Pav631	query	No	NZ_ATDK00000000.1	Draft
Pseudomonas syrinage pv. avellanae ISPaVe037	Pseudomonas syringae	bacteria	Pav037	query	No	AKCK00000000.1	Draft
Pseudomonas syringae Cit 7	Pseudomonas syringae	bacteria	PsCit7	query	No	AEAJ00000000.1	Draft
Pseudomonas syringae pv. aceris M302273PT	Pseudomonas syringae	bacteria	Pac302273	query	No	NZ_AEAO01000000.1	Draft
Pseudomonas syringae pv. actinidiae str. M302091	Pseudomonas syringae	bacteria	Pan302091	query	No	AEAL00000000.1	Draft
Pseudomonas syringae pv. aesculi NCPPB2250	Pseudomonas syringae	bacteria	Pae2250	query	No	NZ_ACXT01000000	Draft
Pseudomonas syringae pv. aesculi NCPPB3681	Pseudomonas syringae	bacteria	Pae3681	query	No	NZ_ACXS00000000.1	Draft
Pseudomonas syringae pv. avellane ISPaVe013	Pseudomonas syringae	bacteria	Pav013	query	No	NZ_AKCJ01000000	Draft
Pseudomonas syringae pv. glycenia B076	Pseudomonas syringae	bacteria	PgyB076	query	No	AEGG00000000.1	Draft
Pseudomonas syringae pv. japonica str. M301072	Pseudomonas syringae	bacteria	Pja301072	query	No	AEAH00000000.1	Draft
Pseudomonas syringae pv. lachrymans str. M301315	Pseudomonas syringae	bacteria	Pla301315	query	No	AEAF00000000.1	Draft
Pseudomonas syringae pv. lachrymans str. M302278	Pseudomonas syringae	bacteria	Pla302278PT	query	No	AEAM00000000.1	Draft
Pseudomonas syringae pv. maculicola ES4326	Pseudomonas syringae	bacteria	PmaES4326	query	No	NZ_AEAK00000000.1	Draft
Pseudomonas syringae pv. mori str. 301020	Pseudomonas syringae	bacteria	Pmo301020	query	No	AEAG00000000.1	Draft
Pseudomonas syringae pv. morsprunorum str. M302280	Pseudomonas syringae	bacteria	Pmp302280PT	query	No	AEAE00000000.1	Draft
Pseudomonas syringae pv. phaseolicola 1448A	Pseudomonas syringae	bacteria	Pph1448A	query	No	NC_005773, NC_007274, NC_007275	Complete
Pseudomonas syringae pv. pisi 1704B	Pseudomonas syringae	bacteria	Ppi1704B	query	No	AEAI00000000.1	Draft
Pseudomonas syringae pv. syringae B728a	Pseudomonas syringae	bacteria	PsyB728a	query	No	CP000075	Complete
Pseudomonas syringae pv. tabaci str. ATCC 11528	Pseudomonas syringae	bacteria	Pta11528	query	No	AEAP00000000.1	Draft
Pseudomonas syringae pv. tomato Max13	Pseudomonas syringae	bacteria	PtoMax13	query	No	ADFZ00000000.1	Draft
Pseudomonas syringae pv. tomato T1	Pseudomonas syringae	bacteria	PtoT1	query	No	ABSM00000000.1	Draft
Psychromonas ingrahamii 37	Psychromonas ingrahamii	bacteria	PSYC_INGRAHAMII	query	No	CP000510,	Complete
Rhodopirellula baltica (strain SH1)	Rhodopirellula baltica	bacteria	RHOBA	query	No	AE000512.1	Complete
Roseobacter denitrificans OCh 114	Roseobacter denitrificans	bacteria	ROSE_DENITRIFICANS	query	No	CP000362,CP000464,CP000465,CP000466,CP000467,	Complete
Saccharophagus degradans 2-40	Saccharophagus degradans	bacteria	SACC_DEGRADANS	query	No	CP000282,	Complete
Salinibacter ruber M8	Salinibacter ruber	bacteria	SALI_RUBER	query	No	FP565810,FP565811,FP565812,FP565813,FP565814,	Complete
Salinispora tropica CNB-440	Salinispora tropica	bacteria	SALI_TROPICA	query	No	CP000667,	Complete
Sorangium cellulosum So ce 56	Sorangium cellulosum	bacteria	SORA_CELLULOSUM	query	No	AM746676,	Complete
Staphylococcus saprophyticus	Staphylococcus saprophyticus	bacteria	STAP_SAPROPHYTICUS	query	No	AP008934,AP008935,AP008936,	Complete
Streptomyces coelicolor (strain ATCC BAA-471 / A3(2) / M145)	Streptomyces coelicolor	bacteria	STRCO	query	No	AP006878.1	Complete
Symbiobacterium thermophilum IAM14863	Symbiobacterium thermophilum	bacteria	SYMB_THERMOPHILUM	query	No	AP006840,	Complete
Synechocystis sp. (strain PCC 6803 / Kazusa)	Synechocystis sp.	bacteria	SYNY3	query	No	L77117.1, L77119.1, L77118.1	Complete
Syntrophus aciditrophicus SB	Syntrophus aciditrophicus	bacteria	SYNT_ACIDITROPHICUS	query	No	CP000252,	Complete
Thermoanaerobacter tengcongensis	Thermoanaerobacter tengcongensis	bacteria	THER_TENGCONGENSIS	query	No	AE008691,	Complete
Thermodesulfovibrio yellowstonii (strain ATCC 51303 / DSM 11347 / YP87)	Thermodesulfovibrio yellowstonii	bacteria	THEYD	query	No	AE010299.1	Complete
Thermotoga maritima (strain ATCC 43589 / MSB8 / DSM 3109 / JCM 10099)	Thermotoga maritima	bacteria	THEMA	query	No	AE006641.1	Complete
Thermus thermophilus JL 18	Thermus thermophilus	bacteria	THER_THERMOPHILUS	query	No	CP003252,CP003253,CP003254,	Complete
Thiomicrospira crunogena XCL-2	Thiomicrospira crunogena	bacteria	THIO_CRUNOGENA	query	No	CP000109,	Complete
Treponema denticola ATCC 35405	Treponema denticola	bacteria	TREP_DENTICOLA	query	No	AE017226,	Complete
Xanthomonas campestris ATCC33913	Xanthomonas campestris	bacteria	Xca33913	query	No	NC_003902	Complete
Xylella fastidiosa GB514	Xylella fastidiosa	bacteria	XfaGB514	query	No	NC_017561, NC_017562	Complete
Zymomonas mobilis NCIMB 11163	Zymomonas mobilis	bacteria	ZYMO_MOBILIS	query	No	CP001722,CP001723,CP001724,CP001725,	Complete
Aeropyrum pernix	Aeropyrum pernix	archaea	AERO_PERNIX	query	Yes	BA000002,	Complete
Archaeoglobus fulgidus	Archaeoglobus fulgidus	archaea	ARCH_FULGIDUS	query	Yes	AE000782,	Complete
Halobacterium salinarum (strain ATCC 700922 / JCM 11081 / NRC-1) (Halobacterium halobium)	Halobacterium salinarum	archaea	HALSA	query	Yes	AL645882.2, AL589148.1, AL645771.1	Complete
Halobacterium sp	Halobacterium sp	archaea	HALO_SP	query	Yes	AE004437,AE004438,AF016485,	Complete
Hyperthermus butylicus	Hyperthermus butylicus	archaea	HYPE_BUTYLICUS	query	Yes	CP000493,	Complete
Korarchaeum cryptofilum (strain OPF8)	Korarchaeum cryptofilum	archaea	KORCO	query	Yes	CP000909.1	Complete
Methanocaldococcus jannaschii (strain ATCC 43067 / DSM 2661 / JAL-1 / JCM 10045 / NBRC 100440) (Methanococcus jannaschii)	Methanocaldococcus jannaschii	archaea	METJA	query	Yes	BA000040.2	Complete
Methanococcus maripaludis XI	Methanococcus maripaludis	archaea	METH_MARIPALUDIS	query	Yes	CP002913,	Complete
Methanopyrus kandleri	Methanopyrus kandleri	archaea	METH_KANDLERI	query	Yes	AE009439,	Complete
Methanosarcina acetivorans (strain ATCC 35395 / DSM 2834 / JCM 12185 / C2A)	Methanosarcina acetivorans	archaea	METAC	query	Yes	AE000513.1, AE001825.1, AE001826.1, AE001827.1	Complete
Methanosarcina mazei	Methanosarcina mazei	archaea	METH_MAZEI	query	Yes	AE008384,	Complete
Methanosphaera stadtmanae	Methanosphaera stadtmanae	archaea	METH_STADTMANAE	query	Yes	CP000102,	Complete
Nanoarchaeum equitans	Nanoarchaeum equitans	archaea	NANO_EQUITANS	query	Yes	AE017199,	Complete
Picrophilus torridus DSM 9790	Picrophilus torridus	archaea	PICR_TORRIDUS	query	Yes	AE017261,	Complete
Pyrobaculum aerophilum	Pyrobaculum aerophilum	archaea	PYRO_AEROPHILUM	query	Yes	AE009441,	Complete
Pyrococcus horikoshii	Pyrococcus horikoshii	archaea	PYRO_HORIKOSHII	query	Yes	BA000001,	Complete
Sulfolobus solfataricus (strain ATCC 35092 / DSM 1617 / JCM 11322 / P2)	Sulfolobus solfataricus	archaea	SULSO	query	Yes	AE004437.1, AF016485.1, AE004438.1	Complete
Thermococcus kodakaraensis (strain ATCC BAA-918 / JCM 12380 / KOD1) (Pyrococcus kodakaraensis (strain KOD1))	Thermococcus kodakaraensis	archaea	THEKO	query	Yes	CP000968.1	Complete
Thermofilum pendens Hrk 5	Thermofilum pendens	archaea	THER_PENDENS	query	Yes	CP000505,CP000506,	Complete

## Sheet: Phase_Validation_Genome_Set
#genome_name	species	species_type	abbreviation	NCBI_Accession	Complete or Draft ?
Pseudomonas aeruginosa LESB58	Pseudomonas aeruginosa	bacteria	PaoLESB58	NC_011770.1	Complete
Pseudomonas aeruginosa PAO1	Pseudomonas aeruginosa	bacteria	PAO1	NC_002516.2	Complete
Pseudomonas entomophila L48	Pseudomonas entomophila	bacteria	PentoL48	NC_008027.1	Complete
Pseudomonas fluorescens Pf01	Pseudomonas fluorescens	bacteria	Pf01	NC_007492	Complete
Pseudomonas fluorescens Pf5	Pseudomonas fluorescens	bacteria	PflPf5	NC_004129	Complete
Pseudomonas fluorescens SBW25	Pseudomonas fluorescens	bacteria	PfluSBW25	NC_012660	Complete
Pseudomonas putida F1	Pseudomonas putida	bacteria	PputidaF1	NC_009512	Complete
Pseudomonas putida GB1	Pseudomonas putida	bacteria	PputidaGB1	NC_010322	Complete
Pseudomonas putida KT2440	Pseudomonas putida	bacteria	PputidaKT2440	NC_002947	Complete
Pseudomonas putida W619	Pseudomonas putida	bacteria	PputidaW619	NC_010501	Complete
Pseudomonas savastanoi pv. savastanoi NCPPB 3335	Pseudomonas syringae	bacteria	PsvNCPPB3335	ADMI00000000.2	Draft
Pseudomonas syrinage pv. avellanae BPIC631	Pseudomonas syringae	bacteria	PavBPIC631	NZ_ATDK00000000.1	Draft
Pseudomonas syrinage pv. avellanae ISPaVe037	Pseudomonas syringae	bacteria	PavISPaVe037	AKCK00000000.1	Draft
Pseudomonas syringae Cit 7	Pseudomonas syringae	bacteria	PsCit7	AEAJ00000000.1	Draft
Pseudomonas syringae pv. aceris M302273PT	Pseudomonas syringae	bacteria	PacM302273PT	NZ_AEAO01000000.1	Draft
Pseudomonas syringae pv. actinidiae str. M302091	Pseudomonas syringae	bacteria	PanM302091	AEAL00000000.1	Draft
Pseudomonas syringae pv. aesculi NCPPB3681	Pseudomonas syringae	bacteria	PaeNCPPB3681	NZ_ACXS00000000.1	Draft
Pseudomonas syringae pv. avellane ISPaVe013	Pseudomonas syringae	bacteria	PaISPaVev013	NZ_AKCJ01000000	Draft
Pseudomonas syringae pv. glycenia B076	Pseudomonas syringae	bacteria	PgyB076	AEGG00000000.1	Draft
Pseudomonas syringae pv. japonica str. M301072	Pseudomonas syringae	bacteria	PjaM301072PT	AEAH00000000.1	Draft
Pseudomonas syringae pv. lachrymans str. M301315	Pseudomonas syringae	bacteria	PlaM301315	AEAF00000000.1	Draft
Pseudomonas syringae pv. lachrymans str. M302278	Pseudomonas syringae	bacteria	PlaM302278PT	AEAM00000000.1	Draft
Pseudomonas syringae pv. maculicola ES4326	Pseudomonas syringae	bacteria	PmaES4326	NZ_AEAK00000000.1	Draft
Pseudomonas syringae pv. mori str. 301020	Pseudomonas syringae	bacteria	Pmo301020	AEAG00000000.1	Draft
Pseudomonas syringae pv. morsprunorum str. M302280	Pseudomonas syringae	bacteria	PmpM302280PT	AEAE00000000.1	Draft
Pseudomonas syringae pv. phaseolicola 1448A	Pseudomonas syringae	bacteria	Pph1448A	NC_005773, NC_007274, NC_007275	Complete
Pseudomonas syringae pv. pisi 1704B	Pseudomonas syringae	bacteria	Ppi1704B	AEAI00000000.1	Draft
Pseudomonas syringae pv. syringae B728a	Pseudomonas syringae	bacteria	PsyB728a	CP000075	Complete
Pseudomonas syringae pv. tabaci str. ATCC 11528	Pseudomonas syringae	bacteria	Pta11528	AEAP00000000.1	Draft
Pseudomonas syringae pv. tomato DC3000	Pseudomonas syringae	bacteria	PtoDC3000	NC_004578, NC_004632, NC_004633	Complete
Pseudomonas syringae pv. tomato Max13	Pseudomonas syringae	bacteria	PtoMax13	ADFZ00000000.1	Draft
Pseudomonas syringae pv. tomato T1	Pseudomonas syringae	bacteria	PtoT1	ABSM00000000.1	Draft

## Sheet: Benchmark_Genome_Set
#genome_name	species	species_type	abbreviation	NCBI_Accession	Complete or Draft ?
Aquifex aeolicus (strain VF5)	Aquifex aeolicus	bacteria	AQUAE	AE001273.1	Complete
Bacillus subtilis (strain 168)	Bacillus subtilis	bacteria	BACSU	BA000045.2	Complete
Bacteroides thetaiotaomicron (strain ATCC 29148 / DSM 2079 / NCTC 10582 / E50 / VPI-5482)	Bacteroides thetaiotaomicron	bacteria	BACTN	AE017180.2	Complete
Bradyrhizobium diazoefficiens (strain JCM 10833 / IAM 13628 / NBRC 14792 / USDA 110)	Bradyrhizobium diazoefficiens	bacteria	BRADU	U00096.3	Complete
Chlamydia trachomatis (strain D/UW-3/Cx)	Chlamydia trachomatis	bacteria	CHLTR	AE000657.1, AE000667.1	Complete
Chloroflexus aurantiacus (strain ATCC 29366 / DSM 635 / J-10-fl)	Chloroflexus aurantiacus	bacteria	CHLAA	CP001147.1	Complete
Deinococcus radiodurans (strain ATCC 13939 / DSM 20539 / JCM 16871 / LMG 4051 / NBRC 15346 / NCIMB 9279 / R1 / VKM B-1422)	Deinococcus radiodurans	bacteria	DEIRA	BX119912.1	Complete
Dictyoglomus turgidum (strain Z-1310 / DSM 6724)	Dictyoglomus turgidum	bacteria	DICTD	AE010300.2, AE010301.2	Complete
Escherichia coli (strain K12)	Escherichia coli	bacteria	ECOLI	AE015928.1, AY171301.1	Complete
Fusobacterium nucleatum subsp. nucleatum (strain ATCC 25586 / CIP 101130 / JCM 8532 / LMG 13131)	Fusobacterium nucleatum	bacteria	FUSNN	BA000022.2, AP004310.1, AP004311.1, AP004312.1, AP006585.1	Complete
Geobacter sulfurreducens (strain ATCC 51573 / DSM 12127 / PCA)	Geobacter sulfurreducens	bacteria	GEOSL	AL009126.3	Complete
Gloeobacter violaceus (strain PCC 7421)	Gloeobacter violaceus	bacteria	GLOVI	AL123456.3	Complete
Leptospira interrogans serogroup Icterohaemorrhagiae serovar Lai (strain 56601)	Leptospira interrogans	bacteria	LEPIN	AE009951.2	Complete
Mycobacterium tuberculosis (strain ATCC 25618 / H37Rv)	Mycobacterium tuberculosis	bacteria	MYCTU	CP001251.1	Complete
Rhodopirellula baltica (strain SH1)	Rhodopirellula baltica	bacteria	RHOBA	AE000512.1	Complete
Streptomyces coelicolor (strain ATCC BAA-471 / A3(2) / M145)	Streptomyces coelicolor	bacteria	STRCO	AP006878.1	Complete
Synechocystis sp. (strain PCC 6803 / Kazusa)	Synechocystis sp.	bacteria	SYNY3	L77117.1, L77119.1, L77118.1	Complete
Thermodesulfovibrio yellowstonii (strain ATCC 51303 / DSM 11347 / YP87)	Thermodesulfovibrio yellowstonii	bacteria	THEYD	AE010299.1	Complete
Thermotoga maritima (strain ATCC 43589 / MSB8 / DSM 3109 / JCM 10099)	Thermotoga maritima	bacteria	THEMA	AE006641.1	Complete
