# Supplementary material for: A De-Novo Genome Analysis Pipeline (DeNoGAP) for large-scale comparative prokaryotic genomics studies
Source: BMC Bioinformatics. 2016 Jun 30;17:260. doi: 10.1186/s12859-016-1142-2 (PMC4929753; doi:10.1186/s12859-016-1142-2)
Supplement: Additional file 4: — List of predicted InterPro annotation and their frequency in predicted ortholog families. (XLSX 125 kb) [file 12859_2016_1142_MOESM4_ESM.xlsx]

## Sheet: Sheet1
Interpro Description	InterProID	Occurrence in Proteins
ABC transporter-like	IPR003439	1833
Transcription regulator HTH, LysR	IPR000847	1623
LysR, substrate-binding	IPR005119	1617
Signal transduction response regulator, receiver domain	IPR001789	1605
Binding-protein-dependent transport systems inner membrane component	IPR000515	1256
Major facilitator superfamily	IPR011701	1131
Histidine kinase-like ATPase, ATP-binding domain	IPR003594	1129
Signal transduction histidine kinase, subgroup 1, dimerisation/phosphoacceptor domain	IPR003661	925
HAMP linker domain	IPR003660	846
DNA binding HTH domain, AraC-type	IPR018060	658
AMP-dependent synthetase/ligase	IPR000873	638
Methyl-accepting chemotaxis protein (MCP) signalling domain	IPR004089	629
GNAT domain	IPR000182	598
GGDEF domain	IPR000160	580
Haemolysin-type calcium-binding repeat	IPR001343	570
Drug/metabolite transporter	IPR000620	561
Short-chain dehydrogenase/reductase SDR	IPR002198	540
AMP-binding enzyme C-terminal domain	IPR025110	538
Outer membrane efflux protein	IPR003423	517
Acyl carrier protein-like	IPR009081	509
PAS domain	IPR000014	508
Transcription regulator HTH, GntR	IPR000524	491
Extracellular solute-binding protein, family 3	IPR001638	485
DNA-binding HTH domain, TetR-type	IPR001647	479
TonB-dependent receptor, plug	IPR012910	472
TonB-dependent receptor, beta-barrel	IPR000531	465
Condensation domain	IPR001242	420
Aldehyde dehydrogenase domain	IPR015590	408
Signal transduction response regulator, C-terminal	IPR001867	404
Transcription regulator LuxR, C-terminal	IPR000792	368
FAD dependent oxidoreductase	IPR006076	356
Diguanylate phosphodiesterase, EAL domain	IPR001633	354
RNA polymerase sigma factor 54 interaction domain	IPR002078	343
RNA polymerase sigma-70 region 2	IPR007627	341
Aminotransferase, class I/classII	IPR004839	337
HAD-like domain	IPR023214	331
Bacterial transferase hexapeptide repeat	IPR001451	330
CBS domain	IPR000644	318
Acyl-CoA dehydrogenase, N-terminal	IPR006092	307
Filamentous haemagglutinin repeat	IPR008619	299
Helicase, C-terminal	IPR001650	291
Acyl-CoA oxidase/dehydrogenase, central domain	IPR006091	281
Pyridine nucleotide-disulphide oxidoreductase, FAD/NAD(P)-binding domain	IPR023753	278
DNA binding HTH domain, Fis-type	IPR002197	277
RNA polymerase sigma factor 70, region 4 type 2	IPR013249	276
Alcohol dehydrogenase GroES-like	IPR013154	265
GntR, C-terminal	IPR011711	264
ABC transporter, permease	IPR001851	260
Glutathione S-transferase, N-terminal	IPR004045	256
Alcohol dehydrogenase, C-terminal	IPR013149	245
DNA/RNA helicase, DEAD/DEAH box type, N-terminal	IPR011545	242
PAS fold-3	IPR013655	238
Acyl-CoA dehydrogenase/oxidase C-terminal	IPR009075	236
Outer membrane porin, bacterial	IPR005318	232
Aminotransferase class-III	IPR005814	230
RND efflux pump, membrane fusion protein	IPR006143	229
Sel1-like	IPR006597	229
NUDIX hydrolase domain	IPR000086	227
Radical SAM	IPR007197	225
CheW-like protein	IPR002545	224
Signal transduction histidine kinase, phosphotransfer (Hpt) domain	IPR008207	217
Acriflavin resistance protein	IPR001036	214
Lysine-type exporter protein (LYSE/YGGA)	IPR001123	213
YD repeat	IPR006530	212
Integrase, catalytic	IPR002104	211
Cro/C1-type helix-turn-helix domain	IPR001387	206
Outer membrane protein, OmpA/MotB, C-terminal	IPR006665	206
General substrate transporter	IPR005828	203
2Fe-2S ferredoxin-type domain	IPR001041	202
Glycosyl transferase, family 1	IPR001296	202
NAD-dependent epimerase/dehydratase	IPR001509	198
GAF domain	IPR003018	193
Ribosomal protein S1, RNA-binding domain	IPR003029	192
Bacterial extracellular solute-binding protein, family 5	IPR000914	190
Cupin 2, conserved barrel	IPR013096	189
Luciferase-like domain	IPR011251	186
Oligopeptide/dipeptide ABC transporter, C-terminal	IPR013563	185
FecR protein	IPR006860	184
Glycosyl transferase, family 2	IPR001173	182
PAS fold-4	IPR013656	179
Rhodanese-like domain	IPR001763	179
Crotonase superfamily	IPR001753	178
Secretin/TonB, short N-terminal	IPR011662	176
ABC transporter, transmembrane domain	IPR001140	173
Transcription regulator AsnC-type, C-terminal	IPR019887	172
Oxidoreductase FAD/NAD(P)-binding	IPR001433	170
Cytochrome c-like domain	IPR009056	168
MORN motif	IPR003409	167
Transport-associated OB, type 2	IPR013611	164
Cytochrome c domain	IPR003088	163
Tryptophan synthase beta subunit-like PLP-dependent enzymes superfamily	IPR001926	162
Prokaryotic N-terminal methylation site	IPR012902	160
ATPase, AAA-type, core	IPR003959	158
Phospholipase D-like domain	IPR025202	157
Permease FtsX-like	IPR003838	156
Thioesterase superfamily	IPR006683	155
Biotin/lipoyl attachment	IPR000089	152
Isochorismatase-like	IPR000868	151
D-isomer specific 2-hydroxyacid dehydrogenase, NAD-binding	IPR006140	149
Amino acid permease/ SLC12A domain	IPR004841	148
Peptidase M20	IPR002933	146
UspA	IPR006016	146
GTP binding domain	IPR006073	145
Carbon-nitrogen hydrolase	IPR003010	144
CobQ/CobB/MinD/ParA nucleotide binding domain	IPR002586	142
DJ-1 domain, InhA-type	IPR025628	142
Translation elongation factor EFTu/EF1A, domain 2	IPR004161	142
AraC-type arabinose-binding/dimerisation domain	IPR003313	141
Mechanosensitive ion channel MscS	IPR006685	141
MerR-type HTH domain	IPR000551	141
4HB MCP domain	IPR024478	139
Sugar isomerase (SIS)	IPR001347	139
Elongation factor, GTP-binding domain	IPR000795	137
NADH:flavin oxidoreductase/NADH oxidase, N-terminal	IPR001155	137
Peptidase S24/S26A/S26B	IPR019759	136
Surface antigen variable number	IPR010827	136
Oxidoreductase, FAD-binding domain	IPR008333	134
Phospholipid/glycerol acyltransferase	IPR002123	134
Cache domain	IPR004010	133
YjgF/Yer057p/UK114 family	IPR006175	133
Beta-lactamase-like	IPR001279	132
Mammalian cell entry-related	IPR003399	132
NADP-dependent oxidoreductase domain	IPR023210	132
DNA gyrase/topoisomerase IV, subunit A, C-terminal beta-pinwheel	IPR006691	128
Thiolase, C-terminal	IPR020617	127
Methyltransferase type 11	IPR013216	126
Peptidase M20, dimerisation domain	IPR011650	126
Tetrapyrrole methylase	IPR000878	126
Type II secretion system F domain	IPR018076	126
Thiolase, N-terminal	IPR020616	125
ACT domain	IPR002912	124
MotA/TolQ/ExbB proton channel	IPR002898	124
Aldehyde oxidase/xanthine dehydrogenase, molybdopterin binding	IPR008274	122
Glutamine amidotransferase	IPR017926	121
NolW-like	IPR005644	120
Molybdopterin oxidoreductase	IPR006656	119
ABC-type glycine betaine transport system, substrate-binding domain	IPR007210	118
Aminotransferase, class V/Cysteine desulfurase	IPR000192	118
Beta-ketoacyl synthase, N-terminal	IPR014030	117
Cation/H+ exchanger	IPR006153	117
Phosphoribosyltransferase domain	IPR000836	117
Integrase, catalytic core	IPR001584	116
RNA-binding S4 domain	IPR002942	116
Transmembrane protein TauE like	IPR002781	116
D-isomer specific 2-hydroxyacid dehydrogenase, catalytic domain	IPR006139	115
PAS fold	IPR013767	114
Beta-ketoacyl synthase, C-terminal	IPR014031	112
STAS domain	IPR002645	112
Winged helix-turn-helix DNA-binding domain	IPR011991	112
Peptidyl-prolyl cis-trans isomerase, FKBP-type, domain	IPR001179	111
Amidase	IPR000120	110
Exonuclease, RNase T/DNA polymerase III	IPR013520	110
Glutamine synthetase, catalytic domain	IPR008146	110
Glycosyl hydrolase, family 13, catalytic domain	IPR006047	110
PilZ domain	IPR009875	110
Rieske [2Fe-2S] iron-sulphur domain	IPR017941	110
Sulfatase	IPR000917	110
Amidohydrolase 1	IPR006680	109
TonB, C-terminal	IPR006260	109
Aminoglycoside phosphotransferase	IPR002575	108
Carbamoyl-phosphate synthase, large subunit, N-terminal	IPR005481	108
Carbamoyl-phosphate synthetase large subunit-like, ATP-binding domain	IPR005479	108
Type II secretion system protein E	IPR001482	108
Toprim domain	IPR006171	107
Multi antimicrobial extrusion protein	IPR002528	106
Peptidoglycan-binding lysin domain	IPR018392	106
FAD linked oxidase, N-terminal	IPR006094	105
Pseudouridine synthase, RsuA/RluB/C/D/E/F	IPR006145	105
Transcription regulator IclR, N-terminal	IPR005471	105
Transposase, IS4-like	IPR002559	105
UvrD-like Helicase, ATP-binding domain	IPR014016	105
4Fe-4S ferredoxin-type, iron-sulpur binding domain	IPR017896	101
Nucleotidyl transferase	IPR005835	101
Flagellar basal body rod protein, N-terminal	IPR001444	100
Fumarate lyase, N-terminal	IPR022761	100
Penicillin-binding protein, transpeptidase	IPR001460	100
P-type ATPase, A domain	IPR008250	99
PDZ domain	IPR001478	99
BON domain	IPR007055	98
CobW/HypB/UreG domain	IPR003495	98
ATPase, AAA-2	IPR013093	97
Glutathione S-transferase, C-terminal	IPR004046	97
Thioesterase	IPR001031	97
Cyclic nucleotide-binding domain	IPR000595	96
Glyoxalase-like domain	IPR025870	96
Monooxygenase, FAD-binding	IPR002938	96
Mur ligase, central	IPR013221	96
Phosphoesterase domain	IPR004843	95
Thiamine pyrophosphate enzyme, C-terminal TPP-binding	IPR011766	95
DnaJ domain	IPR001623	94
Haemagluttinin repeat	IPR025157	94
Lipopolysaccharide kinase	IPR010440	94
Peptidase M23	IPR016047	94
Type II/III secretion system	IPR004846	94
Acyl-CoA dehydrogenase, type 2, C-terminal	IPR013107	93
Gp5 N-terminal	IPR006531	93
Aconitase/3-isopropylmalate dehydratase large subunit, alpha/beta/alpha	IPR001030	92
Biopolymer transport protein ExbD/TolR	IPR003400	92
Carbohydrate kinase PfkB	IPR011611	92
Lytic transglycosylase-like SLT domain	IPR008258	92
Transcription regulator IclR, C-terminal	IPR014757	92
Aspartate/glutamate/uridylate kinase	IPR001048	91
Heat shock protein 70 family	IPR013126	91
Permease, cytosine/purines, uracil, thiamine, allantoin	IPR001248	91
Xylose isomerase-like, TIM barrel domain	IPR013022	91
Endonuclease/exonuclease/phosphatase	IPR005135	90
MacB-like periplasmic core domain	IPR025857	90
Thiamine pyrophosphate enzyme, N-terminal TPP-binding domain	IPR012001	90
Transcription regulator HTH, LacI	IPR000843	90
Autotransporter beta-domain	IPR005546	89
Clp ATPase, C-terminal	IPR019489	89
Cold-shock protein, DNA-binding	IPR002059	89
Fumarylacetoacetase, C-terminal	IPR002529	89
Band 7 protein	IPR001107	88
Formyl transferase, N-terminal	IPR002376	88
Nitrite/Sulfite reductase ferredoxin-like domain	IPR005117	88
PepSY domain	IPR025711	88
Taurine catabolism dioxygenase TauD/TfdA	IPR003819	88
Thiamine pyrophosphate enzyme, central domain	IPR012000	88
Xanthine/uracil/vitamin C permease	IPR006043	88
Autotransporter-associated beta strand repeat	IPR013425	87
Transposase InsH, N-terminal	IPR008490	87
Flagellar basal-body/hook protein, C-terminal domain	IPR010930	86
Metal-dependent hydrolase HDOD	IPR013976	86
RNA polymerase sigma-70 region 4	IPR007630	86
Antibiotic biosynthesis monooxygenase	IPR007138	85
Class II glutamine amidotransferase domain	IPR000583	85
MHYT	IPR005330	85
Putative zinc- or iron-chelating domain containing protein	IPR005358	85
SsuA/THI5-like	IPR015168	85
Alpha/beta hydrolase fold-1	IPR000073	84
Amino acid/polyamine transporter I	IPR002293	84
Histidine phosphatase superfamily, clade-1	IPR013078	84
Periplasmic binding protein domain	IPR025997	84
4Fe-4S binding domain	IPR001450	83
Amine oxidase	IPR002937	83
MarR-type HTH domain	IPR000835	83
ThiJ/PfpI	IPR002818	82
Carboxymuconolactone decarboxylase	IPR003779	81
Cysteine-rich domain	IPR004017	81
Flavodoxin-like fold	IPR003680	81
Histone-like bacterial DNA-binding protein	IPR000119	81
Methyltransferase small domain	IPR007848	81
PAAR motif	IPR008727	81
Peptidase M24, structural domain	IPR000994	81
Mur ligase, C-terminal	IPR004101	80
Sodium:dicarboxylate symporter	IPR001991	80
Alkyl hydroperoxide reductase subunit C/ Thiol specific antioxidant	IPR000866	79
Conserved hypothetical protein CHP02448	IPR012661	79
DNA helicase, UvrD-like, C-terminal	IPR014017	79
Transporter-associated domain	IPR005170	79
AIR synthase-related protein, C-terminal domain	IPR010918	78
HD domain	IPR006674	78
NADH:ubiquinone/plastoquinone oxidoreductase	IPR001750	78
Polyketide cyclase SnoaL-like domain	IPR009959	78
Transcription elongation factor, GreA/GreB, C-terminal	IPR001437	78
UbiC transcription regulator-associated	IPR011663	78
Protein of unknown function DUF2790	IPR021245	77
Transport-associated OB, type 1	IPR005116	77
ATPase, F1/V1/A1 complex, alpha/beta subunit, nucleotide-binding domain	IPR000194	76
Glyoxalase/fosfomycin resistance/dioxygenase domain	IPR004360	76
Heavy metal-associated domain, HMA	IPR006121	76
Pyrrolo-quinoline quinone repeat	IPR002372	76
Beta-lactamase-related	IPR001466	75
Biotin carboxylase, C-terminal	IPR005482	75
Glycine cleavage T-protein, N-terminal	IPR006222	75
Transketolase-like, pyrimidine-binding domain	IPR005475	75
Transposase, IS66	IPR004291	75
3-hydroxyacyl-CoA dehydrogenase, C-terminal	IPR006108	74
6-phosphogluconate dehydrogenase, NADP-binding	IPR006115	74
Acetyl-CoA dehydrogenase-like C-terminal domain	IPR025878	73
Glycosyl transferase, family 51	IPR001264	73
Protein of unknown function DUF3077	IPR021427	73
Transposase IS3/IS911family	IPR002514	73
Acyl-CoA dehydrogenase, N-terminal, bacteria	IPR020953	72
Clp, N-terminal	IPR004176	72
Flavin reductase-like, FMN-binding	IPR002563	72
Nitrite/sulphite reductase 4Fe-4S domain	IPR006067	72
Transposase IS66, Orf2	IPR008878	72
Peptidase M16, C-terminal domain	IPR007863	71
Phosphatidic acid phosphatase type 2/haloperoxidase	IPR000326	71
Pyridine nucleotide-disulphide oxidoreductase, dimerisation domain	IPR004099	71
Pyridine nucleotide-disulphide oxidoreductase, NAD-binding domain	IPR001327	71
ABC transporter, permease protein	IPR000522	70
Cobalamin (vitamin B12) biosynthesis CobW-like, C-terminal	IPR011629	70
Leucine-binding protein domain	IPR028081	70
PEP-utilising enzyme, mobile domain	IPR008279	70
Protein of unknown function DUF1289	IPR010710	70
Sporulation-related domain	IPR007730	70
FAD-linked oxidase, C-terminal	IPR004113	69
Glucose-methanol-choline oxidoreductase, C-terminal	IPR007867	69
Orn/DAP/Arg decarboxylase 2, C-terminal	IPR022643	69
Peroxiredoxin, OsmC-like protein	IPR003718	69
Pyruvate carboxyltransferase	IPR000891	69
SNARE associated Golgi protein	IPR015414	69
[2Fe-2S]-binding	IPR002888	68
DapA-like	IPR002220	68
Nitroreductase-like	IPR000415	68
Transketolase, N-terminal	IPR005474	68
Coenzyme A transferase family I	IPR004165	66
OB-fold nucleic acid binding domain, AA-tRNA synthetase-type	IPR004365	66
Sulphate transporter	IPR011547	66
Uncharacterised protein family UPF0118	IPR002549	66
Glycine cleavage T-protein, C-terminal barrel	IPR013977	65
Regulator of K+ conductance, N-terminal	IPR003148	65
WD40-like Beta Propeller	IPR011659	65
Aminoacyl-tRNA synthetase, class Ia	IPR002300	64
AsnC-type HTH domain	IPR000485	64
Electron transfer flavoprotein, alpha/beta-subunit, N-terminal	IPR014730	64
Ferritin/DPS protein domain	IPR008331	64
Glucose-methanol-choline oxidoreductase, N-terminal	IPR000172	64
Molydopterin dinucleotide-binding domain	IPR006657	64
Mur ligase, N-terminal	IPR000713	64
NADPH-dependent FMN reductase	IPR005025	64
Regulator of K+ conductance, C-terminal	IPR006037	64
S-adenosylmethionine-dependent methyltransferase	IPR019614	64
Type VI secretion system effector, Hcp	IPR008514	64
Cytochrome c oxidase, subunit I	IPR000883	63
Di-haem cytochrome, transmembrane	IPR016174	63
Fimbrial-type adhesion domain	IPR000259	63
MaoC-like domain	IPR002539	63
Orn/DAP/Arg decarboxylase 2, N-terminal	IPR022644	63
Peptidase M48	IPR001915	63
Thioredoxin-like fold	IPR012336	63
TldD/PmbA	IPR002510	63
Transposase TnpC, homeodomain	IPR024463	63
zinc-finger binding domain of transposase IS66	IPR024474	63
ABC transporter periplasmic binding domain	IPR002491	62
Catalase core domain	IPR011614	62
tRNA/rRNA methyltransferase, SpoU	IPR001537	62
AIR synthase related protein, N-terminal domain	IPR000728	61
Helix-turn-helix protein RpiR	IPR000281	61
Integral membrane protein TerC	IPR005496	61
Sodium/solute symporter	IPR001734	61
Transposase, mutator type	IPR001207	61
YbaK/aminoacyl-tRNA synthetase-associated domain	IPR007214	61
Class II aldolase/adducin N-terminal	IPR001303	60
MCP methyltransferase, CheR-type, SAM-binding domain, C-terminal	IPR022642	60
Methyltransferase domain	IPR025714	60
Peptidase M16, N-terminal	IPR011765	60
Polysaccharide deacetylase	IPR002509	60
Protein of unknown function DUF748	IPR008023	60
Ankyrin repeat-containing domain	IPR020683	59
Calcineurin-like phosphoesterase superfamily domain	IPR024654	59
DSBA-like thioredoxin domain	IPR001853	59
Transketolase, C-terminal	IPR005476	59
3-hydroxyacyl-CoA dehydrogenase, NAD binding	IPR006176	58
Alanine racemase, N-terminal	IPR001608	58
ATPase, AFG1-like	IPR005654	58
Bacterial surface antigen (D15)	IPR000184	58
BFD-like [2Fe-2S]-binding domain	IPR007419	58
CoA-transferase family III	IPR003673	58
Endopeptidase, NLPC/P60 domain	IPR000064	58
Fatty acid desaturase, type 1	IPR005804	58
Oxoglutarate/iron-dependent dioxygenase	IPR005123	58
Para-hydroxybenzoic acid efflux pump subunit AaeB/fusaric acid resistance protein	IPR006726	58
Redoxin	IPR013740	58
Signal transduction response regulator, chemotaxis, protein-glutamate methylesterase	IPR000673	58
Spore coat protein U	IPR007893	58
Acyltransferase 3	IPR002656	57
Glutamyl/glutaminyl-tRNA synthetase, class Ib, catalytic domain	IPR020058	57
Molybdopterin oxidoreductase, 4Fe-4S domain	IPR006963	57
Oligopeptide transport permease C-like, N-terminal domain	IPR025966	57
Periplasmic solute binding protein family	IPR006127	57
DeoR C-terminal sensor domain	IPR014036	56
Domain of unknown function DUF861, cupin-3	IPR008579	56
FAD binding domain	IPR003953	56
Gluconate transporter	IPR003474	56
MCP methyltransferase, CheR-type, all-alpha domain, N-terminal	IPR022641	56
MobA-like NTP transferase domain	IPR025877	56
PEP-utilising enzyme, C-terminal	IPR000121	56
Peptidyl-prolyl cis-trans isomerase, PpiC-type	IPR000297	56
Semialdehyde dehydrogenase, NAD-binding	IPR000534	56
Aminoacyl-tRNA synthetase, class II (G/ H/ P/ S), conserved domain	IPR002314	55
Auxin efflux carrier	IPR004776	55
Cys/Met metabolism, pyridoxal phosphate-dependent enzyme	IPR000277	55
Flagellin, D0/D1 domain	IPR001029	55
HTH DeoR N-terminal domain	IPR001034	55
Mg2+ transporter protein, CorA-like/Zinc transport protein ZntB	IPR002523	55
Translation elongation factor EFG, V domain	IPR000640	55
Carboxyl transferase	IPR000022	54
PapD, N-terminal, bacterial	IPR016147	54
Small multidrug resistance protein family	IPR000390	54
Transmembrane pair, bacterial	IPR007896	54
DNA-repair protein, UmuC-like	IPR001126	53
Lipoprotein NlpA family	IPR004872	53
Transcription regulator YcdC, C-terminal	IPR013573	53
Transposase, IS111A/IS1328/IS1533, N-terminal	IPR002525	53
Zinc finger, DksA/TraR C4-type	IPR000962	53
Aconitase A/isopropylmalate dehydratase small subunit, swivel	IPR000573	52
DAHP synthetase I/KDSA	IPR006218	52
Domain of unknown function DUF4124	IPR025392	52
Integrase, SAM-like, N-terminal	IPR004107	52
PBP domain	IPR024370	52
Pirin, N-terminal domain	IPR003829	52
Shikimate dehydrogenase substrate binding, N-terminal	IPR013708	52
Transglutaminase-like	IPR002931	52
Transposase, IS116/IS110/IS902	IPR003346	52
3-Oxoacyl-[acyl-carrier-protein (ACP)] synthase III	IPR013751	51
3-Oxoacyl-[acyl-carrier-protein (ACP)] synthase III C-terminal	IPR013747	51
Aldose 1-/Glucose-6-phosphate 1-epimerase	IPR008183	51
Carbon storage regulator	IPR003751	51
CDP-alcohol phosphatidyltransferase	IPR000462	51
CMP/dCMP deaminase, zinc-binding	IPR002125	51
Cytidyltransferase-like domain	IPR004821	51
Glycine cleavage system P-protein, N-terminal	IPR020580	51
HTH-like domain	IPR025948	51
Intradiol ring-cleavage dioxygenase, C-terminal	IPR000627	51
Oxidoreductase, N-terminal	IPR000683	51
Penicillin amidase-like	IPR002692	51
Transcription regulator HTH, AraC, N-terminal	IPR009594	51
ATP-cone	IPR005144	50
General secretory system II, protein E, N-terminal	IPR007831	50
Mandelate racemase/muconate lactonizing enzyme, C-terminal	IPR013342	50
Peptidase M75, Imelysin	IPR018976	50
Protein of unknown function DUF1127	IPR009506	50
TatD family	IPR001130	50
Anticodon-binding	IPR004154	49
Cytochrome c assembly protein	IPR002541	49
Glyceraldehyde 3-phosphate dehydrogenase, catalytic domain	IPR020829	49
Lipoprotein SmpA/OmlA	IPR007450	49
Protein of unknown function DUF347	IPR007136	49
PTS EIIA type-2 domain	IPR002178	49
RecF/RecN/SMC, N-terminal	IPR003395	49
Tetratricopeptide TPR2	IPR013105	49
TGS	IPR004095	49
Alpha-D-phosphohexomutase, alpha/beta/alpha domain I	IPR005844	48
Alpha-D-phosphohexomutase, alpha/beta/alpha domain II	IPR005845	48
Alpha-D-phosphohexomutase, alpha/beta/alpha domain III	IPR005846	48
Alpha-D-phosphohexomutase, C-terminal	IPR005843	48
Chorismate binding, C-terminal	IPR015890	48
Copper chaperone SCO1/SenC	IPR003782	48
Exoribonuclease, phosphorolytic domain 1	IPR001247	48
Exoribonuclease, phosphorolytic domain 2	IPR015847	48
FeS cluster biogenesis	IPR000361	48
Glutathione peroxidase	IPR000889	48
Glyceraldehyde 3-phosphate dehydrogenase, NAD(P) binding domain	IPR020828	48
Glycoside hydrolase, family 3, N-terminal	IPR001764	48
HhH-GPD domain	IPR003265	48
Mandelate racemase/muconate lactonizing enzyme, N-terminal	IPR013341	48
Peptidase S16, Lon C-terminal	IPR008269	48
Peptidase S16, lon N-terminal	IPR003111	48
Peptide chain release factor class I/class II	IPR000352	48
Peptidyl-prolyl cis-trans isomerase, FKBP-type, N-terminal	IPR000774	48
Protein of unknown function DUF2946	IPR021333	48
Protein of unknown function DUF3509	IPR021898	48
Protein of unknown function DUF883, ElaB	IPR010279	48
RNA polymerase sigma-70 region 1.2	IPR009042	48
RNA polymerase sigma-70 region 3	IPR007624	48
SAF domain	IPR013974	48
Semialdehyde dehydrogenase, dimerisation domain	IPR012280	48
Signal recognition particle, SRP54 subunit, GTPase domain	IPR000897	48
Succinylglutamate desuccinylase/aspartoacylase	IPR007036	48
Threonine dehydratase, C-terminal regulatory domain	IPR001721	48
tRNA-dihydrouridine synthase	IPR001269	48
Valyl/Leucyl/Isoleucyl-tRNA synthetase, class I, anticodon-binding	IPR013155	48
Acyl transferase	IPR014043	47
Glutamate synthase, central-C	IPR002932	47
Penicillin-binding protein, dimerisation domain	IPR005311	47
Polyphosphate kinase-2-related	IPR022488	47
SEC-C motif	IPR004027	47
Allophanate hydrolase subunit 1	IPR003833	46
Alpha/beta hydrolase fold-3	IPR013094	46
Fumarase C, C-terminal	IPR018951	46
GTP cyclohydrolase II, RibA	IPR000926	46
PHP, C-terminal	IPR004013	46
PII-uridylyltransferase/Glutamine-synthetase adenylyltransferase	IPR013546	46
Quinate/shikimate 5-dehydrogenase/glutamyl-tRNA reductase	IPR006151	46
SNF2-related	IPR000330	46
Surface presentation of antigen (SpoA)	IPR001543	46
Thioredoxin domain	IPR013766	46
UbiA prenyltransferase family	IPR000537	46
UDP-glucose/GDP-mannose dehydrogenase, C-terminal	IPR014027	46
UDP-glucose/GDP-mannose dehydrogenase, dimerisation	IPR014026	46
UDP-glucose/GDP-mannose dehydrogenase, N-terminal	IPR001732	46
ABC-2 type transporter	IPR013525	45
Aspartate/ornithine carbamoyltransferase, Asp/Orn-binding domain	IPR006131	45
Domain of unknown function DUF4398	IPR025511	45
Glutaredoxin	IPR002109	45
Isopropylmalate dehydrogenase-like domain	IPR024084	45
Methylated-DNA-[protein]-cysteine S-methyltransferase, DNA binding	IPR014048	45
Molybdopterin binding domain	IPR001453	45
PhoU domain	IPR026022	45
Resolvase, N-terminal	IPR006119	45
Type III secretion system substrate exporter	IPR006135	45
Uncharacterised protein family YphA	IPR011637	45
2-oxoacid dehydrogenase acyltransferase, catalytic domain	IPR001078	44
Alcohol dehydrogenase, iron-type	IPR001670	44
Carbohydrate kinase, FGGY, C-terminal	IPR018485	44
Carbohydrate kinase, FGGY, N-terminal	IPR018484	44
Citrate transporter-like domain	IPR004680	44
D-alanine--D-alanine ligase, N-terminal domain	IPR011127	44
E3 binding	IPR004167	44
Glutathione-dependent formaldehyde-activating enzyme/centromere protein V	IPR006913	44
Inositol monophosphatase	IPR000760	44
Oxidoreductase, C-terminal	IPR004104	44
Peroxiredoxin, C-terminal	IPR019479	44
RHS protein	IPR001826	44
Sodium/calcium exchanger membrane region	IPR004837	44
AAA domain	IPR025669	43
Aromatic-ring-hydroxylating dioxygenase, alpha subunit, C-terminal domain	IPR015879	43
Aspartate/ornithine carbamoyltransferase, carbamoyl-P binding	IPR006132	43
Cytochrome c assembly protein, transmembrane domain	IPR003834	43
Diaminopimelate epimerase, DapF	IPR001653	43
Thiaminase-2/PQQ biosynthesis protein C	IPR004305	43
Allophanate hydrolase subunit 2	IPR003778	42
ATPase, alpha/beta subunit, N-terminal	IPR004100	42
Bacterial Ig-like domain	IPR022038	42
Beta-hydroxyacyl-(acyl-carrier-protein) dehydratase, FabA/FabZ	IPR013114	42
Catalase immune-responsive domain	IPR010582	42
Cation efflux protein	IPR002524	42
Chorismate mutase, type II	IPR020822	42
Dienelactone hydrolase	IPR002925	42
Dihydroxy-acid/6-phosphogluconate dehydratase	IPR000581	42
Lysylphosphatidylglycerol synthetase/glycosyltransferase AglD	IPR022791	42
PIN domain	IPR002716	42
Putative transposase IS4/IS5 family	IPR025161	42
SMP-30/Gluconolactonase/LRE-like region	IPR013658	42
Transcription regulator MerR, DNA binding	IPR015358	42
ABC-3	IPR001626	41
BCCT transporter family	IPR000060	41
Glycerophosphoryl diester phosphodiesterase	IPR004129	41
Helix-turn-helix, HxlR type	IPR002577	41
L,D-transpeptidase catalytic domain	IPR005490	41
MetA-pathway of phenol degradation, putative	IPR025737	41
Multicopper oxidase, type 2	IPR011706	41
Outer membrane usher protein	IPR000015	41
ParB-like nuclease	IPR003115	41
Patatin/Phospholipase A2-related	IPR002641	41
Periplasmic binding protein/LacI sugar binding domain	IPR001761	41
Phosphoadenosine phosphosulphate reductase	IPR002500	41
Pili assembly chaperone, C-terminal domain	IPR016148	41
Polypeptide-transport-associated, ShlB-type	IPR013686	41
Protein kinase domain	IPR000719	41
Protein of unknown function DUF1311	IPR009739	41
Protein of unknown function DUF962	IPR009305	41
Sec-independent protein translocase protein TatA/B/E	IPR003369	41
Serine hydroxymethyltransferase	IPR001085	41
Sulphur transport domain	IPR007272	41
Tir chaperone protein (CesT) family	IPR010261	41
Bacterial lipid A biosynthesis acyltransferase	IPR004960	40
Enolpyruvate transferase domain	IPR001986	40
Lumazine-binding domain	IPR026017	40
PapC-like C-terminal domain	IPR025949	40
Peptidoglycan binding-like	IPR002477	40
Phosphotransferase system, PEP-utilising enzyme, N-terminal	IPR008731	40
Phosphotransferase system, phosphocarrier HPr protein	IPR005698	40
Protein of unknown function DUF1329	IPR010752	40
Signal transduction histidine kinase, subgroup 3, dimerisation and phosphoacceptor domain	IPR011712	40
Aldehyde oxidase/xanthine dehydrogenase, a/b hammerhead	IPR000674	39
Amidohydrolase 3	IPR013108	39
Asp/Glu/hydantoin racemase	IPR015942	39
Cardiolipin synthase N-terminal	IPR027379	39
DNA topoisomerase, type IA, central	IPR013497	39
Fumarate reductase/succinate dehydrogenase flavoprotein-like, C-terminal	IPR015939	39
Glucose/Sorbosone dehydrogenase	IPR012938	39
Mannose-6-phosphate isomerase, type II, C-terminal	IPR001538	39
Pentapeptide repeat	IPR001646	39
Protein of unknown function DUF1652	IPR012448	39
Protein of unknown function DUF330	IPR005586	39
SCP2 sterol-binding domain	IPR003033	39
TerD domain	IPR003325	39
Uncharacterised protein family UPF0149	IPR011978	39
Uncharacterised protein family UPF0271, LamB/YcsF	IPR005501	39
XdhC Rossmann domain	IPR027051	39
Aromatic amino acid lyase	IPR001106	38
Cytochrome c oxidase, subunit III	IPR000298	38
DNA polymerase, Y-family, little finger domain	IPR017961	38
Flagellar hook-length control protein-like, C-terminal	IPR021136	38
Flavodoxin/nitric oxide synthase	IPR008254	38
Glycoside hydrolase, family 13, N-terminal	IPR004193	38
IstB-like ATP-binding protein	IPR002611	38
Lysozyme-like domain	IPR023346	38
Multicopper oxidase, type 3	IPR011707	38
N-acetylglucosaminyl phosphatidylinositol deacetylase	IPR003737	38
N-acetylmuramoyl-L-alanine amidase domain	IPR002502	38
Peptidase M19, renal dipeptidase	IPR008257	38
Resolvase, HTH domain	IPR006120	38
Sodium-dependent phosphate transport protein	IPR003841	38
UBA/THIF-type NAD/FAD binding fold	IPR000594	38
2-nitropropane dioxygenase, NPD	IPR004136	37
AMIN domain	IPR021731	37
Arginine N-succinyltransferase Ast/AOST	IPR007041	37
Bacteriophage F116, Orf28	IPR012449	37
Carbonic anhydrase	IPR001765	37
Cobalamin (vitamin B12)-binding module, cap domain	IPR003759	37
Domain of unknown function DUF4123	IPR025391	37
Domain of unknown function DUF58	IPR002881	37
Filamentous haemagglutinin, N-terminal, bacterial	IPR008638	37
GpW/Gp25/anti-adapter protein IraD	IPR007048	37
Phenazine biosynthesis PhzF protein	IPR003719	37
Protein of unknown function DUF159	IPR003738	37
Protein phosphatase 2C (PP2C)-like domain	IPR001932	37
Ribonuclease E inhibitor RraA/Dimethylmenaquinone methyltransferase	IPR005493	37
Threonyl/alanyl tRNA synthetase, SAD	IPR012947	37
Type II secretion system protein G	IPR013545	37
XdhC- CoxI	IPR003777	37
Anthranilate synthase component I, N-terminal	IPR006805	36
Bacterial transglutaminase-like, N-terminal	IPR013589	36
Biotin/lipoate A/B protein ligase	IPR004143	36
Carbohydrate-selective porin OprB	IPR007049	36
Clp protease proteolytic subunit /Translocation-enhancing protein TepA	IPR023562	36
CO dehydrogenase flavoprotein, C-terminal	IPR005107	36
DegT/DnrJ/EryC1/StrS aminotransferase	IPR000653	36
Domain of unknown function DUF4136	IPR025411	36
Glucose-6-phosphate dehydrogenase, C-terminal	IPR022675	36
Glucose-6-phosphate dehydrogenase, NAD-binding	IPR022674	36
Histone deacetylase domain	IPR023801	36
HNH endonuclease	IPR002711	36
Lipid/polyisoprenoid-binding, YceI-like	IPR007372	36
Malate:quinone-oxidoreductase	IPR006231	36
Membrane transport protein, MMPL domain	IPR004869	36
Molybdopterin dehydrogenase, FAD-binding	IPR002346	36
NAD/GMP synthase	IPR022310	36
NTP pyrophosphohydrolase MazG, putative catalytic core	IPR004518	36
Protein of unknown function DUF1656	IPR012451	36
RelA/SpoT	IPR007685	36
SdiA-regulated	IPR009722	36
ThiamineS/Molybdopterin converting factor subunit 1	IPR003749	36
Toxin-antitoxin system, RelE/ParE toxin family	IPR007712	36
Transcription factor LuxR-like, autoinducer-binding domain	IPR005143	36
Uncharacterised domain UPF0126	IPR005115	36
3,4-dihydroxy-2-butanone 4-phosphate synthase, RibB	IPR000422	35
7TM-DISM receptor, extracellular domain, type 1	IPR011623	35
7TM-DISM receptor, extracellular domain, type 2	IPR011622	35
Amidohydrolase 2	IPR006992	35
ATP-grasp fold, RimK-type	IPR013651	35
ATPase, AAA-3	IPR011703	35
Glycine cleavage H-protein	IPR002930	35
Glycine zipper 2TM domain	IPR008816	35
ImcF-related	IPR009612	35
Ketopantoate reductase ApbA/PanE, N-terminal	IPR013332	35
Phosphate-starvation-induced PsiE-like	IPR020948	35
Serine dehydratase beta chain	IPR005131	35
Serine dehydratase-like, alpha subunit	IPR005130	35
Aminoacyl-tRNA synthetase, class Ic	IPR002305	34
Bacterial ice-nucleation, octamer repeat	IPR000258	34
Conserved hypothetical protein CHP00275, flavoprotein HI0933-like	IPR004792	34
Dehydrogenase, E1 component	IPR001017	34
Domain of unknown function DUF336	IPR005624	34
Gamma-glutamyltranspeptidase	IPR000101	34
Glycoside hydrolase, family 19, catalytic	IPR000726	34
ImcF-related, N-terminal domain	IPR025743	34
Ketopantoate reductase ApbA/PanE, C-terminal	IPR013752	34
Lactonase, 7-bladed beta propeller	IPR019405	34
NIL domain	IPR018449	34
Nucleoside-specific channel-forming protein, Tsx-like	IPR018013	34
Paraquat-inducible protein A	IPR007498	34
Peptidase S49	IPR002142	34
Peptidase S9, prolyl oligopeptidase, catalytic domain	IPR001375	34
Phosphate transporter	IPR001204	34
Phosphate-starvation-induced PsiF repeat	IPR011690	34
Prepilin type IV endopeptidase, peptidase domain	IPR000045	34
Protein of unknown function DUF1302	IPR010727	34
Sulphur relay, DsrE/F-like protein	IPR003787	34
TM2	IPR007829	34
tRNA-binding domain	IPR002547	34
TusA-like domain	IPR001455	34
Type IV / VI secretion system, DotU	IPR017732	34
VacJ-like lipoprotein	IPR007428	34
Ammonium transporter AmtB-like domain	IPR024041	33
Electron transfer flavoprotein, alpha subunit, C-terminal	IPR014731	33
Flavoprotein	IPR003382	33
Haemolysin-type calcium binding-related	IPR010566	33
Helicase-associated domain	IPR007502	33
Histidine biosynthesis	IPR006062	33
Lipopolysaccharide biosynthesis	IPR003856	33
Methyladenine glycosylase	IPR005019	33
Methylglyoxal synthase-like domain	IPR011607	33
Molybdenum cofactor sulfurase, C-terminal	IPR005302	33
Motility protein B, N-terminal domain	IPR025713	33
Peptidase S8/S53 domain	IPR000209	33
Protein of unknown function DUF1375	IPR010780	33
Transcription regulator HTH, Crp	IPR001808	33
(Uracil-5)-methyltransferase	IPR010280	32
7,8-Dihydro-6-hydroxymethylpterin-pyrophosphokinase, HPPK	IPR000550	32
Acetyl-CoA hydrolase/transferase C-terminal domain	IPR026888	32
Aminotransferase, class IV	IPR001544	32
Arsenate reductase-like	IPR006660	32
AsmA	IPR007844	32
ATP-citrate lyase/succinyl-CoA ligase	IPR005811	32
ATP-dependent helicase, C-terminal	IPR006555	32
ATP-grasp fold, ATP-dependent carboxylate-amine ligase-type	IPR003135	32
ATPase, F1/V1/A1 complex, alpha/beta subunit, C-terminal	IPR000793	32
BolA protein	IPR002634	32
Cell cycle protein FtsW/RodA	IPR001182	32
Cell division protein ZapA-like	IPR007838	32
Chromosomal replication control, initiator (DnaA)/regulator (Hda)	IPR013317	32
Citrate synthase-like	IPR002020	32
CobB/CobQ-like glutamine amidotransferase	IPR011698	32
Conserved TM helix	IPR008910	32
Cyclophilin-like peptidyl-prolyl cis-trans isomerase domain	IPR002130	32
DALR anticodon binding	IPR008909	32
DbpA, RNA-binding	IPR005580	32
DeoxyUTP pyrophosphatase	IPR008180	32
Disulphide bond formation protein DsbB/BdbC	IPR003752	32
DNA gyrase B subunit, C-terminal	IPR002288	32
DNA topoisomerase I, zinc ribbon-like, bacterial-type	IPR013263	32
DNA topoisomerase, type IA, zn finger	IPR013498	32
DNA topoisomerase, type IIA, subunit A/C-terminal	IPR002205	32
DNA topoisomerase, type IIA, subunit B, domain 2	IPR013506	32
Domain of unknown function DUF1456	IPR009921	32
Domain of unknown function DUF2059	IPR018637	32
Domain of unknown function DUF21	IPR002550	32
Domain of unknown function DUF4102	IPR025166	32
Domain of unknown function DUF4105	IPR025178	32
dTDP-4-dehydrorhamnose reductase	IPR005913	32
DTW	IPR005636	32
Ferric-uptake regulator	IPR002481	32
Fibronectin type III-like domain	IPR026891	32
Flagellar basal body-associated protein FliL	IPR005503	32
Gcp-like domain	IPR000905	32
General secretion pathway, GspH	IPR022346	32
Glutamate synthase, alpha subunit, C-terminal	IPR002489	32
Glycoside hydrolase family 3 C-terminal domain	IPR002772	32
Glycosyl transferase, family 9	IPR002201	32
GTP cyclohydrolase I domain	IPR020602	32
Haem oxygenase-like	IPR016053	32
HemN, C-terminal domain	IPR010723	32
High-affinity branched-chain amino acid transport system permease, LivHM, N-terminal	IPR021807	32
HRDC domain	IPR002121	32
Interphotoreceptor retinol-binding	IPR005151	32
K Homology domain, type 2	IPR004044	32
KOW	IPR005824	32
Late embryogenesis abundant protein, LEA-14	IPR004864	32
Maf-like protein	IPR003697	32
Malic enzyme, N-terminal	IPR012301	32
Manganese/iron superoxide dismutase, C-terminal	IPR019832	32
Manganese/iron superoxide dismutase, N-terminal	IPR019831	32
Membrane protein, aromatic hydrocarbon degradation	IPR005017	32
MraZ domain	IPR020603	32
NADH-ubiquinone oxidoreductase chain 4L/K	IPR001133	32
NusB/RsmB/TIM44	IPR006027	32
Peptidase S11, D-alanyl-D-alanine carboxypeptidase A, N-terminal	IPR001967	32
Peptide deformylase	IPR023635	32
Permease YjgP/YjgQ, predicted	IPR005495	32
PhoH-like protein	IPR003714	32
Phosphoesterase, DHHA1	IPR003156	32
Phosphomethylpyrimidine kinase type-1	IPR013749	32
Phosphotransferase system, EIIB component, type 2/3	IPR003501	32
Poly A polymerase, head domain	IPR002646	32
Polyprenyl synthetase	IPR000092	32
Protein of unknown function DUF1161	IPR010595	32
Protein of unknown function DUF3299	IPR021727	32
Protein-export membrane protein SecD/SecF, archaeal and bacterial	IPR022813	32
Protein-export membrane protein SecD/SecF/SecDF, conserved site	IPR022646	32
Pterin-binding	IPR000489	32
Ribosomal protein L5	IPR002132	32
Ribosomal protein L6, alpha-beta domain	IPR020040	32
Ribosomal RNA methyltransferase FtsJ domain	IPR002877	32
Ribosomal RNA small subunit methyltransferase E	IPR006700	32
RlpA-like double-psi beta-barrel domain	IPR009009	32
RNA polymerase Rpb2, domain 2	IPR007642	32
RNA-binding protein AU-1/Ribonuclease E/G	IPR019307	32
Signal recognition particle, SRP54 subunit, helical bundle	IPR013822	32
Soluble ligand binding domain	IPR019554	32
Succinate dehydrogenase/Fumarate reductase, transmembrane subunit	IPR000701	32
Thiamine phosphate synthase	IPR003733	32
THUMP	IPR004114	32
TPM domain	IPR007621	32
Transcription elongation factor, GreA/GreB, N-terminal	IPR022691	32
tRNA-hydroxylase MiaE	IPR010386	32
Uncharacterised protein family UPF0016	IPR001727	32
UVR domain	IPR001943	32
Zinc finger, DNA glycosylase/AP lyase/isoleucyl tRNA synthetase	IPR010663	32
Adenylylsulphate kinase	IPR002891	31
Aminoacyl-tRNA synthetase, class II (D/K/N)	IPR004364	31
D-alanine--D-alanine ligase, C-terminal	IPR011095	31
DR1885-like metal-binding protein	IPR007410	31
GIY-YIG nuclease superfamily	IPR000305	31
Glycoside hydrolase, family 5	IPR001547	31
Glycosyl transferase family 3, N-terminal domain	IPR017459	31
Glycosyl transferase, family 4	IPR000715	31
NADH:ubiquinone oxidoreductase, chain 5/L, N-terminal	IPR001516	31
PapC N-terminal domain	IPR025885	31
Phosphotyrosine protein phosphatase I superfamily	IPR023485	31
Polyketide synthase, KR	IPR013968	31
Protein of unknown function DUF1111	IPR010538	31
Protein of unknown function DUF2803	IPR021241	31
Protein of unknown function DUF3315	IPR024572	31
Protein of unknown function DUF454	IPR007401	31
Protein of unknown function DUF903	IPR010305	31
Pyridoxamine 5'-phosphate oxidase-like, FMN-binding domain	IPR011576	31
Ribosomal L11 methyltransferase, PrmA	IPR010456	31
Sirtuin family	IPR003000	31
Tail sheath protein	IPR007067	31
tRNA(Ile)-lysidine/2-thiocytidine synthase	IPR011063	31
Uncharacterised conserved protein UCP028301	IPR008312	31
YrdC-like domain	IPR006070	31
Asparaginase/glutaminase	IPR006034	30
Aspartyl/Asparaginyl beta-hydroxylase	IPR007803	30
ATPase, dynein-related, AAA domain	IPR011704	30
Bacterial DNA polymerase III, alpha subunit	IPR011708	30
Bestrophin/UPF0187	IPR021134	30
Chaperone DnaJ, C-terminal	IPR002939	30
Circadian clock protein KaiC/DNA repair protein RadA	IPR014774	30
Cytokinin riboside 5'-monophosphate phosphoribohydrolase LOG	IPR005269	30
Glutamate-ammonia ligase adenylyltransferase, repeated domain	IPR005190	30
LexA repressor, DNA-binding domain	IPR006199	30
Lipoprotein repeat	IPR005297	30
Organic solvent tolerance-like, N-terminal	IPR005653	30
Ornithine cyclodeaminase/mu-crystallin	IPR003462	30
Prolipoprotein diacylglyceryl transferase	IPR001640	30
Pseudouridine synthase I, TruA, alpha/beta domain	IPR020097	30
Pyruvate phosphate dikinase, PEP/pyruvate-binding	IPR002192	30
Signal transduction histidine kinase, subgroup, homodimeric	IPR004105	30
Transcriptional regulator TACO1-like	IPR002876	30
Type III secretion system FHIPEP	IPR001712	30
YCII-related	IPR005545	30
Asparagine synthase	IPR001962	29
Bacterial export protein family 3	IPR002191	29
Bacterial transcriptional repressor TetR	IPR025722	29
Benzoate transporter	IPR004711	29
Bile acid:sodium symporter	IPR002657	29
Blue (type 1) copper domain	IPR000923	29
Curlin associated	IPR009742	29
Cytochrome c oxidase subunit II C-terminal	IPR002429	29
Dehydroquinase, class II	IPR001874	29
Fido domain	IPR003812	29
Flagellar basal body FlaE	IPR011491	29
Glutamate/phenylalanine/leucine/valine dehydrogenase, C-terminal	IPR006096	29
Histidine triad (HIT) protein	IPR001310	29
Homocysteine S-methyltransferase	IPR003726	29
ImpA, N-terminal	IPR010657	29
Isocitrate lyase/phosphorylmutase	IPR000918	29
Nucleoside phosphorylase domain	IPR000845	29
Polysaccharide export protein	IPR003715	29
Primosome PriB/single-strand DNA-binding	IPR000424	29
Reverse transcriptase	IPR000477	29
Ribosomal protein S30Ae/sigma 54 modulation protein	IPR003489	29
Secretory protein YscJ/FliF	IPR006182	29
TRAM domain	IPR002792	29
Transcription antitermination protein NusG, N-terminal domain	IPR006645	29
Translation initiation factor IF-2, N-terminal	IPR006847	29
TRAP C4-dicarboxylate transport system permease DctM subunit	IPR010656	29
Type III secretion system inner membrane P protein	IPR005838	29
Type III secretion system inner membrane R protein	IPR002010	29
Arc-like DNA binding	IPR005569	28
Bacterial extracellular solute-binding, family 1	IPR006059	28
Cell wall hydrolase/autolysin, catalytic	IPR002508	28
Circularly permuted ATPgrasp domain	IPR007302	28
Creatinase	IPR000587	28
Domain of unknown function DUF403	IPR007296	28
Extradiol ring-cleavage dioxygenase, class III enzyme, subunit B	IPR004183	28
Methionyl/Leucyl tRNA synthetase	IPR015413	28
Methyltransferase type 12	IPR013217	28
Mycolic acid cyclopropane synthase	IPR003333	28
NAD-dependent DNA ligase, adenylation	IPR013839	28
NAD-dependent DNA ligase, OB-fold	IPR004150	28
Oxidoreductase, molybdopterin-binding domain	IPR000572	28
Peptidase U32	IPR001539	28
Peptide chain release factor	IPR005139	28
Phytanoyl-CoA dioxygenase	IPR008775	28
Pirin, C-terminal domain	IPR008778	28
Poly granule associated	IPR008769	28
Poly-beta-hydroxybutyrate polymerase, central domain	IPR010941	28
Protein of unknown function DUF877	IPR010269	28
PrpF protein	IPR007400	28
Putative esterase	IPR000801	28
Pyruvate kinase, barrel	IPR015793	28
Pyruvate kinase, C-terminal	IPR015795	28
Stress-induced protein, KGG, repeat	IPR019626	28
Transmembrane secretion effector	IPR010290	28
Transposase IS200-like	IPR002686	28
Uncharacterised protein family Ycf19	IPR003425	28
Ureohydrolase	IPR006035	28
Aromatic amino acid beta-eliminating lyase/threonine aldolase	IPR001597	27
Bacterial bifunctional deaminase-reductase, C-terminal	IPR002734	27
Bacterial extracellular solute-binding protein, family 7	IPR018389	27
Cytochrome c oxidase, monohaem subunit/FixO	IPR003468	27
Dihydroneopterin aldolase/epimerase domain	IPR006157	27
Dihydroorotate dehydrogenase, class 1/ 2	IPR012135	27
DNA ligase, ATP-dependent, central	IPR012310	27
Domain of unknown function DUF4214	IPR025282	27
FhuF/siderophore biosynthesis protein, C-terminal	IPR022770	27
Formylglycine-generating sulphatase enzyme domain	IPR005532	27
Glucan biosynthesis, periplasmic, MdoG C-terminal	IPR007444	27
Methylthiotransferase, N-terminal	IPR013848	27
N-acylglucosamine 2-epimerase	IPR010819	27
Phospholipase/carboxylesterase/thioesterase	IPR003140	27
Protein of unknown function DUF72	IPR002763	27
Putative ammonia monooxygenase/protein AbrB	IPR007820	27
Ribosomal protein L31	IPR002150	27
Shikimate kinase/Threonine synthase-like 1	IPR000623	27
Type VI secretion system, VCA0110	IPR010272	27
Alcohol dehydrogenase GroES-associated N-terminal domain	IPR027399	26
Bacterial sugar transferase	IPR003362	26
C-5 cytosine methyltransferase	IPR001525	26
CHASE3	IPR007891	26
Dihydroprymidine dehydrogenase domain II	IPR028261	26
DNA ligase, ATP-dependent, C-terminal	IPR012309	26
Domain of unknown function DUF1705	IPR012549	26
Domain of unknown function DUF2235	IPR018712	26
Domain of unknown function DUF523	IPR007553	26
Flagellin assembly, membrane protein MviN	IPR004268	26
Formyl transferase, C-terminal	IPR005793	26
Haem peroxidase, plant/fungal/bacterial	IPR002016	26
Helicase/UvrB domain	IPR006935	26
Helix-hairpin-helix motif	IPR000445	26
KDPG/KHG aldolase	IPR000887	26
Major intrinsic protein	IPR000425	26
Malic enzyme, NAD-binding	IPR012302	26
Molybdenum cofactor synthesis C-terminal	IPR010505	26
Non-ribosomal peptide synthetase	IPR013624	26
Peptidase C26	IPR011697	26
Peptidyl-arginine deiminase, Porphyromonas-type	IPR007466	26
Permease domain	IPR003453	26
Phosphotransferase system, EIIC	IPR003352	26
PqqC-like protein	IPR028201	26
Protein of unknown function DUF1305	IPR010732	26
Protein of unknown function DUF876	IPR010263	26
PucR C-terminal helix-turn-helix domain	IPR025736	26
Pyosin/cloacin translocation domain	IPR016128	26
Tetrahydrofolate dehydrogenase/cyclohydrolase, catalytic domain	IPR020630	26
Tetrahydrofolate dehydrogenase/cyclohydrolase, NAD(P)-binding domain	IPR020631	26
Tetratricopeptide repeat	IPR019734	26
Transcription regulator Rrf2-like	IPR000944	26
6,7-dimethyl-8-ribityllumazine synthase	IPR002180	25
CidB/LrgB family	IPR007300	25
Domain of unknown function DUF2345, Vgr C-terminal	IPR018769	25
Domain of unknown function DUF2384	IPR024467	25
Ferric reductase transmembrane component-like domain	IPR013130	25
General secretion pathway protein K	IPR005628	25
LrgA/CidA family	IPR005538	25
Membrane bound O-acyl transferase, MBOAT	IPR004299	25
MgtC/SapB/SrpB transporter	IPR003416	25
Natural resistance-associated macrophage like	IPR001046	25
Outer membrane lipoprotein carrier protein LolA-like	IPR004564	25
Peptidase C39, bacteriocin processing	IPR005074	25
Photosynthesis system II assembly factor Ycf48/Hcf136-like domain	IPR028203	25
Thiol:disulfide interchange protein DsbD, N-terminal domain	IPR028250	25
Translation elongation factor EFTu/EF1A, C-terminal	IPR004160	25
VRR-NUC domain	IPR014883	25
Alginate lyase 2	IPR014895	24
Alkaline phosphatase D-related	IPR018946	24
CoA-binding	IPR003781	24
DNA helicase, DnaB-like, C-terminal	IPR007694	24
DNA helicase, DnaB-like, N-terminal	IPR007693	24
Domain of unknown function DUF1215	IPR010623	24
Domain of unknown function DUF1989	IPR018959	24
Domain of unknown function, DUF971	IPR010376	24
Elongation factor G, III-V domain	IPR009022	24
Fatty acid hydroxylase	IPR006694	24
Flagellin hook, IN motif	IPR010810	24
Haemolysin activator HlyB	IPR005565	24
Inorganic polyphosphate/ATP-NAD kinase, predicted	IPR002504	24
Iron permease FTR1	IPR004923	24
L-lysine 6-monooxygenase/L-ornithine 5-monooxygenase	IPR025700	24
Phosphatidate cytidylyltransferase	IPR000374	24
Protein of unknown function DUF485	IPR007436	24
Putative cyclic diguanylate phosphodiesterase, CSS motif-containing domain	IPR024744	24
Putative flagellar system-associated repeat	IPR028059	24
Saccharopine dehydrogenase / Homospermidine synthase	IPR005097	24
Sarcosine oxidase, delta subunit, heterotetrameric	IPR006279	24
Sarcosine oxidase, gamma subunit	IPR007375	24
Tripartite ATP-independent periplasmic transporter, DctQ component	IPR007387	24
Type II toxin-antitoxin system, antitoxin Phd/YefM	IPR006442	24
3'-5' exonuclease domain	IPR002562	23
Alanyl-tRNA synthetase, class IIc, N-terminal	IPR018164	23
ANTAR domain	IPR005561	23
Bacteriophage tail protein Gp41, putative	IPR019289	23
CAP domain	IPR014044	23
CinA, C-terminal	IPR008136	23
Copper resistance D	IPR008457	23
DNA-directed DNA polymerase, family B, multifunctional domain	IPR006134	23
dTDP-4-dehydrorhamnose 3,5-epimerase-related	IPR000888	23
Glycoside hydrolase family 15	IPR011613	23
Gp5, C-terminal	IPR010609	23
Heat shock protein DnaJ-like protein DjlA	IPR007791	23
Inosine/uridine-preferring nucleoside hydrolase domain	IPR001910	23
Membrane-associated, eicosanoid/glutathione metabolism (MAPEG) protein	IPR001129	23
Na+/H+ antiporter NhaA	IPR004670	23
NADH:ubiquinone oxidoreductase, 51kDa subunit	IPR011538	23
Nucleotidyl transferase domain	IPR002934	23
PAS fold-2	IPR013654	23
Phytochrome, central region	IPR013515	23
Protein DcrB	IPR014894	23
RadC-like JAB domain	IPR025657	23
RDD	IPR010432	23
Translation elongation factor EFG/EF2, domain IV	IPR005517	23
Type VI secretion system, lipoprotein SciN	IPR017734	23
UvrD-like helicase C-terminal domain	IPR027785	23
Zinc/iron permease	IPR003689	23
3-keto-5-aminohexanoate cleavage enzyme	IPR008567	22
Addiction module killer protein	IPR009241	22
Allantoicase domain	IPR015908	22
Baseplate assembly protein J-like, predicted	IPR006949	22
Basic membrane lipoprotein	IPR003760	22
Cbb3-type cytochrome oxidase component	IPR008621	22
Cytochrome d ubiquinol oxidase, subunit II	IPR003317	22
DEAD/H associated	IPR013701	22
Domain of unknown function DUF59	IPR002744	22
Dyp-type peroxidase	IPR006314	22
EF-hand domain	IPR002048	22
Helix-turn-helix, type 11	IPR013196	22
Histone-like protein H-NS	IPR001801	22
Malate synthase	IPR001465	22
Malate/L-lactate dehydrogenase	IPR003767	22
Male sterility, NAD-binding	IPR013120	22
Multicopper oxidase, type 1	IPR001117	22
NADH-quinone oxidoreductase subunit E like	IPR002023	22
NADH:ubiquinone oxidoreductase, subunit G, iron-sulphur binding	IPR019574	22
Nicotinate phosphoribosyltransferase-like	IPR015977	22
Non-haem dioxygenase N-terminal domain	IPR026992	22
Nucleoid-associated protein NdpA	IPR007358	22
Peptidase M10B, serralysin, C-terminal	IPR013858	22
Peptidase S54, rhomboid domain	IPR022764	22
Peptide methionine sulphoxide reductase MsrA	IPR002569	22
Pertactin, central region	IPR004899	22
Polysaccharide biosynthesis protein CapD-like	IPR003869	22
Type I phosphodiesterase/nucleotide pyrophosphatase/phosphate transferase	IPR002591	22
4-hydroxythreonine-4-phosphate dehydrogenase PdxA	IPR005255	21
Acylneuraminate cytidylyltransferase	IPR003329	21
Ada DNA repair, metal-binding	IPR004026	21
Adenylosuccinate lyase C-terminal	IPR019468	21
Alanine racemase, C-terminal	IPR011079	21
Alginate export domain	IPR025388	21
Alpha crystallin/Hsp20 domain	IPR002068	21
Chromate transporter	IPR003370	21
Cytochrome d ubiquinol oxidase, subunit I	IPR002585	21
DNA helicase, Holliday junction RuvB type, N-terminal	IPR008824	21
Domain of unknown function DUF1851	IPR015002	21
FAD-binding 9, siderophore-interacting	IPR013113	21
Formate/nitrite transporter	IPR000292	21
Ketopantoate hydroxymethyltransferase	IPR003700	21
Lipid A 3-O-deacylase-related	IPR018550	21
Methylenetetrahydrofolate reductase	IPR003171	21
NADH ubiquinone oxidoreductase, F subunit, iron sulphur binding	IPR019575	21
Pilus assembly protein, PilO	IPR007445	21
Rubredoxin domain	IPR024935	21
Siderophore-interacting protein	IPR007037	21
Type II secretion system, protein M	IPR007690	21
Uncharacterised conserved protein UCP030820	IPR008318	21
Uracil-DNA glycosylase-like	IPR005122	21
WYL domain	IPR026881	21
Alginate lyase domain	IPR008397	20
Aromatic-ring-hydroxylating dioxygenase, beta subunit	IPR000391	20
Arsenite/antimonite efflux pump membrane protein, ArsB	IPR000802	20
C-type lysozyme, inhibitor	IPR018660	20
Carbamoyltransferase	IPR003696	20
CHASE	IPR006189	20
Copper resistance B precursor	IPR007939	20
CsbD-like	IPR008462	20
DAHP synthetase, class II	IPR002480	20
DNA photolyase, FAD-binding/Cryptochrome, C-terminal	IPR005101	20
Domain of unknown function DUF1206	IPR009597	20
Domain of unknown function DUF204	IPR003810	20
Domain of unknown function DUF4113	IPR025188	20
Domain of unknown function DUF4118	IPR025201	20
Enolase, C-terminal	IPR020810	20
Enolase, N-terminal	IPR020811	20
GAD-like	IPR014983	20
Glutamate/phenylalanine/leucine/valine dehydrogenase, dimerisation domain	IPR006097	20
Glycosyl transferase, family 3	IPR000312	20
Glycosyl transferase, family 39	IPR003342	20
Haemerythrin/HHE cation-binding motif	IPR012312	20
Homoserine dehydrogenase, catalytic	IPR001342	20
Lipocalin/cytosolic fatty-acid binding domain	IPR000566	20
MoeA, C-terminal, domain IV	IPR005111	20
Multi-copper polyphenol oxidoreductase, laccase	IPR003730	20
Multiple antibiotic resistance (MarC)-related	IPR002771	20
Nucleoside recognition Gate	IPR011642	20
Peptidase M42	IPR008007	20
Peptidase M50	IPR008915	20
Polyketide cyclase/dehydrase	IPR019587	20
Porphobilinogen synthase	IPR001731	20
Protein of unknown function DUF2269, transmembrane	IPR018729	20
Protein of unknown function DUF350	IPR007140	20
Protein of unknown function DUF533	IPR007486	20
Rho termination factor, N-terminal	IPR011112	20
Sec-independent periplasmic protein translocase TatC	IPR002033	20
Sodium:alanine symporter	IPR001463	20
START domain	IPR002913	20
Streptomyces cyclase/dehydrase	IPR005031	20
Transthyretin/hydroxyisourate hydrolase, superfamily	IPR023416	20
Tryptophan/tyrosine permease	IPR018227	20
UbiD decarboxylyase family	IPR002830	20
Uncharacterised protein family UPF0276	IPR007801	20
Urease accessory protein UreD	IPR002669	20
Urease accessory protein UreF	IPR002639	20
Urease, beta subunit	IPR002019	20
Urease, gamma/gamma-beta subunit	IPR002026	20
UreE urease accessory, N-terminal	IPR004029	20
Amidinotransferase	IPR003198	19
Cation transporter	IPR003445	19
CobN/magnesium chelatase	IPR003672	19
Coenzyme PQQ synthesis D	IPR008792	19
Conserved hypothetical protein CHP02001	IPR010239	19
Cytochrome C oxidase subunit IV prokaryotic	IPR005171	19
DNA-directed DNA polymerase, family A, palm domain	IPR001098	19
Domain of unknown function DUF218	IPR003848	19
Electron transport complex, Rnf/Nqr	IPR003667	19
Endonuclease I	IPR007346	19
Inorganic pyrophosphatase	IPR008162	19
Lytic murein transglycosylase D , lipid attachment domain	IPR010511	19
MASE2	IPR007894	19
MoeA, N-terminal and linker domain	IPR005110	19
N-formylglutamate amidohydrolase	IPR007709	19
Peptidase A8, signal peptidase II	IPR001872	19
Peptidase M3A/M3B	IPR001567	19
Protein of unknown function (DUF4381	IPR025489	19
Protein of unknown function DUF112, transmembrane	IPR002823	19
Protein of unknown function DUF1234, hydrolase	IPR010662	19
Protein of unknown function DUF1826	IPR014955	19
Protein of unknown function DUF2063	IPR018640	19
Putative type VI secretion system, Rhs element associated Vgr domain	IPR028244	19
Thymidylate synthase	IPR000398	19
Urease alpha-subunit, N-terminal	IPR011612	19
Acyl-CoA dehydrogenase, C-termina, bacterial type	IPR015396	18
Aerotolerance-related protein BatD	IPR025738	18
Aspartate/homoserine dehydrogenase, NAD-binding	IPR005106	18
B3/B4 tRNA-binding domain	IPR005146	18
Bacitracin resistance protein BacA	IPR003824	18
Bordetella uptake gene	IPR005064	18
Branched-chain amino acid transport system II carrier protein	IPR004685	18
Chorismate--pyruvate lyase	IPR007440	18
Cobalamin (vitamin B12)-independent methionine synthase MetE, N-terminal	IPR013215	18
CrcB homologue	IPR003691	18
Disulphide bond isomerase, DsbC/G, N-terminal	IPR018950	18
DNA recombination RmuC	IPR003798	18
DNA recombination-mediator protein A	IPR003488	18
Domain of unknown function DUF1731, C-terminal	IPR013549	18
Domain of unknown function DUF306, Meta/HslJ	IPR005184	18
Domain of unknown function DUF3459	IPR022567	18
Domain of unknown function DUF4129	IPR025403	18
Fe-S hydro-lyase, tartrate dehydratase beta-type, catalytic domain	IPR004647	18
Ferredoxin, C-terminal	IPR022569	18
Flagellar assembly protein FliH/Type III secretion system HrpE	IPR018035	18
Glycosyl transferase, family 28	IPR004276	18
Heat shock protein Hsp90 family	IPR001404	18
Indole-3-glycerol phosphate synthase	IPR013798	18
Inhibitor of vertebrate lysozyme	IPR014453	18
JmjC domain	IPR003347	18
Lipase, GDSL	IPR001087	18
MbtH-like protein	IPR005153	18
Metalloenzyme	IPR006124	18
MoeZ/MoeB	IPR007901	18
Molybdopterin biosynthesis MoaE	IPR003448	18
Molybdopterin cofactor biosynthesis C (MoaC) domain	IPR002820	18
NYN domain, limkain-b1-type	IPR021139	18
Phosphoribosyl-AMP cyclohydrolase domain	IPR002496	18
Polysaccharide biosynthesis protein	IPR002797	18
Proteasome, subunit alpha/beta	IPR001353	18
Protein of unknown function DUF1348	IPR009783	18
Protein of unknown function DUF1468	IPR009936	18
Protein of unknown function DUF3015	IPR021383	18
Protein of unknown function DUF469	IPR007416	18
Protein of unknown function DUF481	IPR007433	18
Protein of unknown function DUF482	IPR007434	18
Protein of unknown function DUF606	IPR006750	18
Queuosine biosynthesis protein QueC	IPR018317	18
Ribonucleotide reductase large subunit, C-terminal	IPR000788	18
Ribonucleotide reductase small subunit	IPR000358	18
Ribose-phosphate diphosphokinase	IPR005946	18
RNA helicase, ATP-dependent, HrpB type, C-terminal	IPR013689	18
S-adenosyl-L-homocysteine hydrolase, NAD binding domain	IPR015878	18
SH3-like domain, bacterial-type	IPR003646	18
Staphylococcal nuclease (SNase-like)	IPR006021	18
Transaldolase	IPR001585	18
Transcriptional repressor protein, KorB	IPR013741	18
Type II secretion system protein J	IPR010055	18
Virulence factor BrkB	IPR017039	18
2-isopropylmalate synthase LeuA, allosteric (dimerisation) domain	IPR013709	17
4Fe4S-binding SPASM domain	IPR023885	17
6-pyruvoyl tetrahydropterin synthase/QueD family protein	IPR007115	17
Aldehyde-lyase domain	IPR005000	17
Alpha-2-macroglobulin, N-terminal	IPR002890	17
Alpha-2-macroglobulin, N-terminal 2	IPR011625	17
Alpha-ketoglutarate-dependent dioxygenase AlkB-like	IPR027450	17
ATPase, K+ transporting, A subunit	IPR004623	17
Bacterial protein export chaperone SecB	IPR003708	17
Bacteriophage lambda, GpH, tail tape measure, C-terminal	IPR006431	17
Bacteriophage Rz lysis protein	IPR004929	17
Bax inhibitor 1-related	IPR006214	17
CcmE/CycJ protein	IPR004329	17
Cobalamin (vitamin B12) biosynthesis CbiG, core	IPR002750	17
Colicin/pyocin immunity protein domain	IPR023802	17
COX aromatic rich motif	IPR010514	17
D-galactarate dehydratase/Altronate hydrolase, C-terminal	IPR007392	17
Diacylglycerol kinase, prokaryotic	IPR000829	17
Dihydrofolate reductase domain	IPR001796	17
DNA polymerase III, beta chain, C-terminal	IPR022635	17
DNA polymerase III, beta chain, central	IPR022637	17
DNA polymerase III, beta chain, N-terminal	IPR022634	17
DNA polymerase type-Y, HhH motif	IPR024728	17
DNA translocase FtsK gamma	IPR018541	17
Ethanolamine ammonia lyase large subunit	IPR010628	17
Ethanolamine ammonia-lyase light chain	IPR009246	17
Exonuclease C-terminal	IPR013620	17
Fe-S hydro-lyase, tartrate dehydratase alpha-type, catalytic domain	IPR004646	17
Formate dehydrogenase, subunit FdhD	IPR003786	17
GHMP kinase N-terminal domain	IPR006204	17
GHMP kinase, C-terminal domain	IPR013750	17
GspL, cytoplasmic actin-ATPase-like domain	IPR024230	17
Histidinol dehydrogenase	IPR012131	17
IMP dehydrogenase/GMP reductase	IPR001093	17
Inner membrane protein YedI	IPR008526	17
Ketose-bisphosphate aldolase, class-II	IPR000771	17
KfrA, N-terminal DNA-binding domain	IPR021104	17
Lactobacillus phage LBR48, DUF805	IPR008523	17
Leucine-rich repeat	IPR001611	17
Mannitol dehydrogenase, C-terminal	IPR013118	17
Mannosyl-glycoprotein endo-beta-N-acetylglucosamidase	IPR002901	17
MmgE/PrpD	IPR005656	17
NADH:ubiquinone/plastoquinone oxidoreductase, chain 3	IPR000440	17
NfeD-like, C-terminal domain	IPR002810	17
Peptidase A24A, N-terminal	IPR010627	17
Peptidase M14, carboxypeptidase A	IPR000834	17
Peptidase M41	IPR000642	17
Peptidase M41, FtsH extracellular	IPR011546	17
Peptidase S13, D-Ala-D-Ala carboxypeptidase C	IPR000667	17
Periplasmic copper-binding protein NosD, beta helix domain	IPR007742	17
Phosphoglucose isomerase (PGI)	IPR001672	17
Phytase-like domain	IPR027372	17
Potassium transporting ATPase, C subunit	IPR003820	17
Ppx/GppA phosphatase	IPR003695	17
Protein of unknown function DUF1090	IPR009468	17
Protein of unknown function DUF1145	IPR009525	17
Protein of unknown function DUF1244	IPR009654	17
Protein of unknown function DUF165	IPR003744	17
Protein of unknown function DUF2474	IPR018895	17
Protein of unknown function DUF2780, VcgC/VcgE	IPR021302	17
Protein of unknown function DUF2789	IPR021250	17
Protein of unknown function DUF3325	IPR021762	17
Protein of unknown function DUF4442	IPR027961	17
Protein of unknown function DUF45	IPR002725	17
Protein of unknown function DUF490	IPR007452	17
Protocatechuate 3,4-dioxygenase beta subunit, N-terminal	IPR024756	17
Putative exonuclease, RdgC	IPR007476	17
Putative thiol-disulphide oxidoreductase DCC	IPR007263	17
Pyridoxine 5'-phosphate oxidase, dimerisation, C-terminal	IPR019576	17
RES	IPR014914	17
Ribbon-helix-helix protein, copG	IPR002145	17
Ribonuclease HII/HIII domain	IPR024567	17
Ribosomal protein S10 domain	IPR027486	17
Ribosomal RNA large subunit methyltransferase J	IPR007473	17
Signal transduction histidine kinase, osmosensitive K+ channel sensor, N-terminal	IPR003852	17
SLC41 divalent cation transporters, integral membrane domain	IPR006667	17
Survival protein SurE-like phosphatase/nucleotidase	IPR002828	17
Transcription regulator MAATS, C-terminal	IPR013572	17
Transposase IS204/IS1001/IS1096/IS1165	IPR002560	17
UDP-N-acetylglucosamine 2-epimerase	IPR003331	17
Uncharacterised conserved protein UCP028101	IPR008311	17
Uncharacterised protein YjbR	IPR007351	17
Zinc finger, CHC2-type	IPR002694	17
1-deoxy-D-xylulose 5-phosphate reductoisomerase, C-terminal	IPR013644	16
1-deoxy-D-xylulose 5-phosphate reductoisomerase, N-terminal	IPR013512	16
2-C-methyl-D-erythritol 2,4-cyclodiphosphate synthase	IPR003526	16
3-deoxy-D-manno-octulosonic-acid transferase, N-terminal	IPR007507	16
3D	IPR010611	16
4-hydroxy-3-methylbut-2-en-1-yl diphosphate synthase, bacterial-type	IPR004588	16
5-formyltetrahydrofolate cyclo-ligase	IPR002698	16
7 transmembrane helices usually fused to an inactive transglutaminase	IPR025840	16
Acetohydroxy acid isomeroreductase C-terminal	IPR000506	16
Acetohydroxy acid isomeroreductase, catalytic	IPR013116	16
Acetolactate synthase, small subunit, C-terminal	IPR019455	16
Acetyl-CoA carboxylase, alpha subunit	IPR001095	16
Acetyl-CoA hydrolase/transferase	IPR003702	16
Acireductone dioxygenase ARD family	IPR004313	16
Aconitase B, HEAT-like, bacterial	IPR015933	16
Aconitase B, N-terminal, bacterial	IPR015929	16
Acyl carrier protein phosphodiesterase	IPR007431	16
Adaptor protein ClpS, core	IPR003769	16
Adenosine/AMP deaminase domain	IPR001365	16
Adenosylcobalamin biosynthesis, ATP:cob(I)alamin adenosyltransferase CobA/CobO/ButR	IPR003724	16
Adenosylcobalamin biosynthesis, ATP:cob(I)alamin adenosyltransferase-like	IPR016030	16
Adenylate cyclase class-I, N-terminal domain	IPR024685	16
Adenylate cyclase, class-I	IPR000274	16
Adenylate kinase	IPR000850	16
Adenylate kinase, active site lid domain	IPR007862	16
Adenylosuccinate lyase C-terminal/plant	IPR013539	16
Adenylosuccinate synthetase	IPR001114	16
Aerobactin siderophore biosynthesis, IucA/IucC, N-terminal	IPR007310	16
AICARFT/IMPCHase bienzyme	IPR002695	16
Alpha-1,4-glucan:maltose-1-phosphate maltosyltransferase, domain N/S	IPR021828	16
Alpha-2-macroglobulin	IPR001599	16
Alpha-amylase, C-terminal all beta	IPR006048	16
Aminopeptidase P N-terminal domain	IPR007865	16
AMP nucleoside phosphorylase, N-terminal	IPR018953	16
Anhydro-N-acetylmuramic acid kinase	IPR005338	16
Anti sigma-E protein RseA, C-terminal	IPR005573	16
Anti sigma-E protein RseA, N-terminal	IPR005572	16
Anti-sigma-28 factor, FlgM	IPR007412	16
ApaG domain	IPR007474	16
ApbE family	IPR003374	16
Arginine biosynthesis protein ArgJ	IPR002813	16
Arginine-tRNA-protein transferase, C-terminal	IPR007472	16
Arginine-tRNA-protein transferase, N-terminal	IPR007471	16
Argininosuccinate synthase	IPR001518	16
Arginyl tRNA synthetase N-terminal domain	IPR005148	16
Arginyl-tRNA synthetase, class Ia, core	IPR015945	16
Asn/Gln amidotransferase	IPR018027	16
Aspartyl/glutamyl-tRNA(Asn/Gln) amidotransferase, C subunit	IPR003837	16
Aspartyl/Glutamyl-tRNA(Gln) amidotransferase, subunit B/E, catalytic	IPR006075	16
ATP phosphoribosyltransferase, catalytic domain	IPR013820	16
ATP-grasp fold, succinyl-CoA synthetase-type	IPR013650	16
ATPase-like, ParA/MinD	IPR019591	16
ATPase, F0 complex, subunit A	IPR000568	16
ATPase, F1 complex, delta/epsilon subunit, C-terminal	IPR020547	16
ATPase, F1 complex, delta/epsilon subunit, N-terminal	IPR020546	16
ATPase, F1 complex, gamma subunit	IPR000131	16
ATPase, F1 complex, OSCP/delta subunit	IPR000711	16
ATPase, P-loop-containing	IPR005337	16
Bacterial Fmu (Sun)/eukaryotic nucleolar NOL1/Nop2p	IPR001678	16
Bacterial virulence	IPR010333	16
Bacteriophage P4, Orf88	IPR010260	16
Bifunctional kinase-pyrophosphorylase	IPR005177	16
Bifunctional transglycosylase second domain	IPR028166	16
BPG-independent PGAM, N-terminal	IPR011258	16
BRO N-terminal domain	IPR003497	16
Carbamoyl-phosphate synthase, small subunit N-terminal domain	IPR002474	16
Carbamoyl-phosphate synthetase, large subunit oligomerisation domain	IPR005480	16
Carboxylase, conserved domain	IPR003379	16
CarD-like/TRCF domain	IPR003711	16
Catechol dioxygenase, N-terminal	IPR007535	16
Cation antiporter	IPR002758	16
Cell division protein FtsK/SpoIIIE	IPR002543	16
Cell division protein FtsQ/DivIB	IPR005548	16
Cell division protein FtsZ, C-terminal	IPR024757	16
Cell division protein, FtsL -like	IPR011922	16
Cell shape determining protein MreB/Mrl	IPR004753	16
Cell shape-determining protein MreD	IPR007227	16
CHAD	IPR007899	16
Chaperone protein Skp	IPR005632	16
Chaperonin Cpn10	IPR020818	16
Chaperonin Cpn60/TCP-1	IPR002423	16
Chemotaxis phosphatase, CheZ	IPR007439	16
Choline sulfatase enzyme C-terminal domain	IPR025863	16
Chorismate synthase	IPR000453	16
Chromosomal replication initiator, DnaA C-terminal	IPR013159	16
Chromosome segregation/condensation protein ScpB, prokaryote	IPR005234	16
Co-chaperone HscB, C-terminal oligomerisation domain	IPR009073	16
Cobalamin (vitamin B12) biosynthesis CobK/CbiJ, precorrin-6x reductase	IPR003723	16
Cobalamin (vitamin B12) biosynthesis CobS, cobalamin-5-phosphate synthase	IPR003805	16
Cobalamin (vitamin B12)-binding domain	IPR006158	16
Cobalamin biosynthesis CobD/CbiB	IPR004485	16
Cobinamide kinase/cobinamide phosphate guanyltransferase	IPR003203	16
Colicin V production, CvpA	IPR003825	16
Conserved hypothetical protein CHP02443	IPR012658	16
Coproporphyrinogen III oxidase, aerobic	IPR001260	16
Crossover junction endodeoxyribonuclease RuvC	IPR002176	16
CTP synthase, N-terminal	IPR017456	16
CYTH-like domain	IPR023577	16
Cytidylate kinase domain	IPR011994	16
Cytochrome c oxidase assembly protein CtaG/Cox11	IPR007533	16
Cytochrome c-type biogenesis protein CcmB	IPR003544	16
D-serine dehydratase-like domain	IPR026956	16
D-tyrosyl-tRNA(Tyr) deacylase	IPR003732	16
DEAD2	IPR010614	16
Decaprenyl diphosphate synthase-like	IPR001441	16
Deoxyxylulose-5-phosphate synthase	IPR005477	16
Dephospho-CoA kinase	IPR001977	16
Diacylglycerol kinase, catalytic domain	IPR001206	16
Dihydrodipicolinate reductase, C-terminal	IPR022663	16
Dihydrodipicolinate reductase, N-terminal	IPR000846	16
DNA glycosylase/AP lyase, catalytic domain	IPR012319	16
DNA glycosylase/AP lyase, H2TH DNA-binding	IPR015886	16
DNA helicase, Holliday junction RuvA type, domain I, bacterial	IPR013849	16
DNA helicase, Holliday junction RuvA type, domain III, C-terminal	IPR011114	16
DNA helicase, Holliday junction RuvB type, C-terminal	IPR008823	16
DNA mismatch repair protein MutS-like, N-terminal	IPR007695	16
DNA mismatch repair protein MutS, C-terminal	IPR000432	16
DNA mismatch repair protein MutS, clamp	IPR007861	16
DNA mismatch repair protein MutS, connector domain	IPR007860	16
DNA mismatch repair protein MutS, core	IPR007696	16
DNA mismatch repair protein, C-terminal	IPR013507	16
DNA photolyase, N-terminal	IPR006050	16
DNA polymerase III chi subunit, HolC	IPR007459	16
DNA polymerase III, delta	IPR010372	16
DNA polymerase III, gamma subunit, domain III	IPR022754	16
DNA primase DnaG, DnaB-binding domain	IPR013173	16
DNA primase, catalytic core, N-terminal	IPR013264	16
DNA primase, DnaB-helicase binding domain	IPR019475	16
DNA recombination and repair protein RecA	IPR013765	16
DNA replication/recombination mediator RecO, N-terminal	IPR022572	16
DNA topoisomerase I, catalytic core, eukaryotic-type	IPR013500	16
DNA-directed DNA polymerase, family B, exonuclease domain	IPR006133	16
DNA-directed RNA polymerase, beta subunit, external 1 domain	IPR019462	16
DNA-directed RNA polymerase, insert domain	IPR011262	16
DNA-directed RNA polymerase, RBP11-like dimerisation domain	IPR009025	16
DNA-directed RNA polymerase, subunit 2, domain 6	IPR007120	16
DNA/pantothenate metabolism flavoprotein, C-terminal	IPR007085	16
DnaA N-terminal domain	IPR024633	16
Dodecin	IPR009923	16
Domain of unknown function DUF09976	IPR018704	16
Domain of unknown function DUF1605	IPR011709	16
Domain of unknown function DUF1722	IPR013560	16
Domain of unknown function DUF1730	IPR013542	16
Domain of unknown function DUF1732	IPR013551	16
Domain of unknown function DUF1883	IPR015073	16
Domain of unknown function DUF2383	IPR019052	16
Domain of unknown function DUF294, putative nucleotidyltransferase substrate-binding	IPR018821	16
Domain of unknown function DUF3971	IPR025263	16
Domain of unknown function DUF4115	IPR025194	16
Domain of unknown function DUF4117	IPR025199	16
Domain of unknown function DUF4399	IPR025512	16
Domain of unknown function DUF4440	IPR027843	16
Domain of unknown function DUF4478	IPR027820	16
Domain of unknown function DUF815	IPR008533	16
Domain of unknown function DUF933	IPR013029	16
Double-stranded RNA-binding domain	IPR014720	16
DRTGG	IPR010766	16
DXP reductoisomerase C-terminal domain	IPR026877	16
Elongation factor P, C-terminal	IPR015365	16
Endoribonuclease YbeY	IPR002036	16
Erythronate-4-phosphate dehydrogenase, dimerisation domain	IPR024531	16
Exonuclease VII, large subunit, C-terminal	IPR020579	16
Exonuclease VII, small subunit	IPR003761	16
FAD synthetase	IPR015864	16
Fatty acid synthesis PlsX protein	IPR003664	16
Fe-S metabolism associated domain, SufE-like	IPR003808	16
Fe(II) trafficking protein YggX	IPR007457	16
Ferrochelatase	IPR001015	16
Fimbrial assembly PilN	IPR007813	16
FixH	IPR008620	16
Flagellar biosynthesis protein, FliO	IPR022781	16
Flagellar hook capping protein	IPR005648	16
Flagellar hook-associated 2, C-terminal	IPR010809	16
Flagellar hook-associated protein 2, N-terminal	IPR003481	16
Flagellar hook-basal body complex protein FliE	IPR001624	16
Flagellar L-ring protein	IPR000527	16
Flagellar M-ring C-terminal	IPR013556	16
Flagellar motor switch protein FliG, N-terminal domain	IPR028263	16
Flagellar motor switch protein FliM	IPR001689	16
Flagellar P-ring protein	IPR001782	16
Flagellar protein FlaG protein	IPR005186	16
Flagellar protein FlgJ, N-terminal	IPR019301	16
Flagellar protein FliS	IPR003713	16
Flagellar regulatory FleQ	IPR010518	16
Flavinator of succinate dehydrogenase	IPR005631	16
FlgD Ig-like domain	IPR025965	16
FlgN-like domain	IPR007809	16
Frataxin/CyaY	IPR002908	16
Fructose-1,6-bisphosphatase class 1/Sedoheputulose-1,7-bisphosphatase	IPR000146	16
Fumarylacetoacetase, N-terminal	IPR015377	16
FxsA cytoplasmic membrane protein	IPR007313	16
GAD domain	IPR004115	16
GATS-like ACT domain	IPR027795	16
GidA associated domain 3	IPR026904	16
Glucokinase	IPR003836	16
Glucosamine/galactosamine-6-phosphate isomerase	IPR006148	16
Glucose-inhibited division protein A-related	IPR002218	16
Glutamate synthase, central-N	IPR006982	16
Glutamate--cysteine ligase	IPR007370	16
Glutamine synthetase, beta-Grasp	IPR008147	16
Glutamyl/glutaminyl-tRNA synthetase, class Ib, anti-codon binding domain	IPR020059	16
Glutaredoxin-like	IPR008554	16
Glycerate kinase	IPR004381	16
Glycerol-3-phosphate acyltransferase	IPR003811	16
Glycerol-3-phosphate dehydrogenase, NAD-dependent, C-terminal	IPR006109	16
Glycerol-3-phosphate dehydrogenase, NAD-dependent, N-terminal	IPR011128	16
Glycine-tRNA ligase, alpha subunit	IPR002310	16
Glycine-tRNA ligase, beta subunit	IPR015944	16
Glycoside hydrolase, family 68	IPR003469	16
Glycoside hydrolase, family 77	IPR003385	16
Glycosyl transferase, family 19	IPR003835	16
Glycosyl transferase, family 28, C-terminal	IPR007235	16
Glycosyl transferase, family 35	IPR000811	16
GMP synthase, C-terminal	IPR001674	16
Group II intron, maturase-specific	IPR013597	16
GrpE nucleotide exchange factor	IPR000740	16
GTP cyclohydrolase FolE2/MptA	IPR003801	16
GTP-binding protein LepA, C-terminal	IPR013842	16
GTP-binding protein TrmE, N-terminal	IPR018948	16
GTP1/OBG domain	IPR006169	16
GTPase HflX N-terminal domain	IPR025121	16
Guanylate kinase/L-type calcium channel beta subunit	IPR008145	16
Haem exporter protein D (CcmD)	IPR007078	16
Ham1-like protein	IPR002637	16
Heat shock protein DnaJ, cysteine-rich domain	IPR001305	16
Heat shock protein Hsp33	IPR000397	16
HemX	IPR007470	16
HemY, N-terminal	IPR010817	16
Hly-III-related	IPR004254	16
Homogentisate 1,2-dioxygenase	IPR005708	16
HTH ArsR-type DNA-binding domain	IPR001845	16
Hydrogenase/Urease accessory protein HupE/UreJ protein	IPR007038	16
Imidazoleglycerol-phosphate dehydratase	IPR000807	16
Impact, N-terminal	IPR001498	16
Inactive transglutaminase fused to 7 transmembrane helices	IPR025838	16
Initiation factor 2 associated domain, bacterial	IPR013575	16
Initiation factor 2B-related	IPR000649	16
Intracellular septation protein A	IPR006008	16
Ion transport domain	IPR005821	16
ISC system FeS cluster assembly, IscX	IPR007479	16
Isocitrate dehydrogenase NADP-dependent, monomeric	IPR004436	16
K Homology domain, type 1	IPR004088	16
K+ potassium transporter	IPR003855	16
KH domain, NusA-like	IPR025249	16
Lambda repressor-like, DNA-binding domain	IPR010982	16
Large-conductance mechanosensitive channel	IPR001185	16
Leucyl-tRNA synthetase, editing domain	IPR025709	16
Leucyl/phenylalanyl-tRNA-protein transferase	IPR004616	16
Lipopolysaccharide assembly, LptC-related	IPR010664	16
Lipopolysaccharide assembly, LptE	IPR007485	16
LTXXQ motif family protein	IPR012899	16
Lysidine-tRNA(Ile) synthetase, C-terminal	IPR012796	16
Lysidine-tRNA(Ile) synthetase, substrate-binding domain	IPR015262	16
LytB protein	IPR003451	16
Lytic transglycosylase MltA	IPR005300	16
LytTR DNA-binding domain	IPR007492	16
Magnesium chelatase, ChlI subunit	IPR000523	16
Magnesium transporter, MgtE intracellular domain	IPR006668	16
Major facilitator superfamily associated domain	IPR024989	16
Mechanosensitive ion channel inner membrane domain 1	IPR025692	16
Mechanosensitive ion channel MscS, porin domain	IPR024393	16
Membrane fusogenic activity	IPR007475	16
Membrane insertase OXA1/ALB3/YidC	IPR001708	16
Membrane insertase YidC, N-terminal	IPR028053	16
Menbrane protein HflK, N-terminal	IPR020980	16
Metal-sensitive transcriptional repressor	IPR003735	16
Methionine biosynthesis MetW	IPR010743	16
Methionine synthase, vitamin-B12 independent	IPR002629	16
Methylpurine-DNA glycosylase (MPG)	IPR003180	16
MgsA AAA+ ATPase C-terminal	IPR021886	16
Mig-14	IPR009977	16
MnmC-like methyltransferase	IPR008471	16
MOSC, N-terminal beta barrel	IPR005303	16
MtfA family	IPR010384	16
MucB/RseB	IPR005588	16
Multiple resistance and pH regulation protein F	IPR007208	16
Muramoyl-tetrapeptide carboxypeptidase	IPR003507	16
MutL, C-terminal, dimerisation	IPR014790	16
N5-carboxyaminoimidazole ribonucleotide mutase PurE domain	IPR000031	16
Na+/H+ antiporter subunit	IPR005133	16
NADH pyrophosphatase-like, N-terminal	IPR015375	16
NADH-quinone oxidoreductase, subunit D	IPR001135	16
NADH:ubiquinone oxidoreductase-like, 20kDa subunit	IPR006137	16
NADH:ubiquinone oxidoreductase, 30kDa subunit	IPR001268	16
NADH:ubiquinone oxidoreductase, subunit 1/F420H2 oxidoreductase subunit H	IPR001694	16
NADH:ubiquinone/plastoquinone oxidoreductase, chain 6	IPR001457	16
NADP transhydrogenase, beta subunit	IPR012136	16
Ngg1p interacting factor 3, NIF3	IPR002678	16
Nicotinamide mononucleotide transporter PnuC	IPR006419	16
Nicotinate-nucleotide-dimethylbenzimidazole phosphoribosyltransferase-like	IPR003200	16
NIF system FeS cluster assembly, NifU, C-terminal	IPR001075	16
NIF system FeS cluster assembly, NifU, N-terminal	IPR002871	16
Nitrogen regulatory protein PII	IPR002187	16
Nuclease SbcD C-terminal domain	IPR026843	16
Nucleoid-associated protein YbaB	IPR004401	16
Nucleoside diphosphate kinase	IPR001564	16
OB-fold nucleic acid binding domain	IPR025824	16
Oligomerisation domain	IPR025656	16
Opacity-associated protein A	IPR007340	16
Outer membrane lipoprotein LolB	IPR004565	16
Outer membrane porin F	IPR008722	16
Outer membrane protein, OmpW	IPR005618	16
Oxo-4-hydroxy-4-carboxy-5-ureidoimidazoline decarboxylase	IPR018020	16
PA14	IPR011658	16
Pantoate-beta-alanine ligase	IPR003721	16
Penicillin-binding protein activator LpoA	IPR007443	16
Peptidase C13, legumain	IPR001096	16
Peptidase M17, leucyl aminopeptidase, C-terminal	IPR000819	16
Peptidase M17, leucyl aminopeptidase, N-terminal	IPR008283	16
Peptidase M18	IPR001948	16
Peptidase S11, D-Ala-D-Ala carboxypeptidase A, C-terminal	IPR012907	16
Peptidase S49, N-terminal proteobacteria	IPR013703	16
Peptidase S9A/B/C, oligopeptidase, N-terminal beta-propeller	IPR004106	16
Peptide methionine sulphoxide reductase MrsB	IPR002579	16
Peptidyl-tRNA hydrolase	IPR001328	16
Phenylalanine-tRNA ligase, beta subunit, ferrodoxin-fold anticodon-binding	IPR005121	16
Phenylalanine-tRNA ligase, class II, N-terminal	IPR004188	16
Phenylalanyl-tRNA synthetase	IPR002319	16
PhnA protein, C-terminal	IPR013988	16
PhnA protein, N-terminal	IPR013987	16
Phosphate acetyl/butaryl transferase	IPR002505	16
Phosphatidylserine decarboxylase-related	IPR003817	16
Phosphoenolpyruvate carboxylase	IPR021135	16
Phosphoesterase, RecJ-like	IPR001667	16
Phosphoribosyl-ATP pyrophosphohydrolase-like	IPR021130	16
Phosphoribosylglycinamide synthetase, ATP-grasp (A) domain	IPR020561	16
Phosphoribosylglycinamide synthetase, C-domain	IPR020560	16
Phosphoribosylglycinamide synthetase, N-terminal	IPR020562	16
Pilus assembly protein PilP	IPR007446	16
Polymerase A arginine-rich C-terminal domain	IPR025866	16
Polynucleotide phosphorylase, phosphorolytic RNA-binding, bacterial/organelle-type	IPR015848	16
Polypeptide-transport-associated, FtsQ-type	IPR013685	16
Polyphosphate kinase C-terminal domain	IPR025200	16
Polyphosphate kinase middle domain	IPR024953	16
Polyphosphate kinase N-terminal domain	IPR025198	16
Porphobilinogen deaminase, C-terminal	IPR022418	16
Porphobilinogen deaminase, N-terminal	IPR022417	16
PRC-barrel domain	IPR027275	16
Predicted aminopeptidase	IPR014553	16
Prephenate dehydratase	IPR001086	16
Prephenate dehydrogenase	IPR003099	16
Preprotein translocase YajC	IPR003849	16
PrkA AAA domain	IPR013153	16
PrkA C-terminal domain	IPR010650	16
Prokaryotic chromosome segregation/condensation protein ScpA	IPR003768	16
Prokaryotic glutathione synthetase, ATP-binding	IPR004218	16
Prokaryotic glutathione synthetase, N-terminal	IPR004215	16
Proline dehydrogenase	IPR002872	16
Protein of unknown function DUF1043	IPR009386	16
Protein of unknown function DUF1232	IPR010652	16
Protein of unknown function DUF1249	IPR009659	16
Protein of unknown function DUF1255	IPR009664	16
Protein of unknown function DUF1285	IPR010707	16
Protein of unknown function DUF1294	IPR010718	16
Protein of unknown function DUF1315	IPR009749	16
Protein of unknown function DUF1469	IPR009937	16
Protein of unknown function DUF1615	IPR011673	16
Protein of unknown function DUF1631	IPR012434	16
Protein of unknown function DUF1704	IPR012548	16
Protein of unknown function DUF177	IPR003772	16
Protein of unknown function DUF1780	IPR014796	16
Protein of unknown function DUF1853	IPR015003	16
Protein of unknown function DUF2058	IPR018636	16
Protein of unknown function DUF2066	IPR018642	16
Protein of unknown function DUF2164	IPR018680	16
Protein of unknown function DUF2288	IPR018741	16
Protein of unknown function DUF2292	IPR018743	16
Protein of unknown function DUF2339, transmembrane	IPR019286	16
Protein of unknown function DUF2782	IPR021357	16
Protein of unknown function DUF2784	IPR021218	16
Protein of unknown function DUF2796	IPR021253	16
Protein of unknown function DUF2797	IPR021246	16
Protein of unknown function DUF2802	IPR021244	16
Protein of unknown function DUF2868	IPR021296	16
Protein of unknown function DUF2897	IPR021550	16
Protein of unknown function DUF2914	IPR022606	16
Protein of unknown function DUF2937	IPR022584	16
Protein of unknown function DUF3108	IPR021457	16
Protein of unknown function DUF3301	IPR021732	16
Protein of unknown function DUF331	IPR005589	16
Protein of unknown function DUF3329	IPR021766	16
Protein of unknown function DUF3392	IPR021813	16
Protein of unknown function DUF3412	IPR021826	16
Protein of unknown function DUF3426	IPR021834	16
Protein of unknown function DUF3482	IPR021871	16
Protein of unknown function DUF3483	IPR021872	16
Protein of unknown function DUF3530	IPR022529	16
Protein of unknown function DUF3820	IPR024530	16
Protein of unknown function DUF411	IPR007332	16
Protein of unknown function DUF4146	IPR025203	16
Protein of unknown function DUF4194	IPR025449	16
Protein of unknown function DUF423	IPR006696	16
Protein of unknown function DUF4389	IPR025498	16
Protein of unknown function DUF4404	IPR025516	16
Protein of unknown function DUF480	IPR007432	16
Protein of unknown function DUF484	IPR007435	16
Protein of unknown function DUF520	IPR007551	16
Protein of unknown function DUF541	IPR007497	16
Protein of unknown function DUF610, YibQ	IPR006837	16
Protein of unknown function DUF839	IPR008557	16
Protein of unknown function DUF989	IPR010389	16
Protein of unknown function UPF0301	IPR003774	16
Protein-L-isoaspartate(D-aspartate) O-methyltransferase	IPR000682	16
Protein-PII uridylyltransferase, N-terminal	IPR005105	16
Proteinase inhibitor I42, chagasin	IPR018990	16
Proteinase inhibitor I78	IPR021719	16
Proteolipid membrane potential modulator	IPR000612	16
Pseudouridine synthase, TruD	IPR001656	16
Pseudouridine synthase/archaeosine transglycosylase	IPR002478	16
Putative glutamine amidotransferase type 2	IPR026869	16
Putative metal-binding domain of cation transport ATPase	IPR021993	16
Putative polyhydroxyalkanoic acid system protein	IPR013433	16
Putative RNA methylase domain	IPR000241	16
Putative sodium bile acid cotransporter	IPR016833	16
Pyridoxal phosphate (active vitamin B6) biosynthesis PdxJ	IPR004569	16
Queuosine biosynthesis protein	IPR003699	16
Quinolinate synthetase A	IPR003473	16
Recombination protein O, RecO	IPR003717	16
Recombination protein RecR, C4-type zinc finger	IPR023628	16
Regulator of ribonuclease activity B domain	IPR009671	16
Regulator of RNA polymerase sigma(70) subunit, Rsd/AlgQ	IPR007448	16
Resolvase, holliday junction-type, YqgF-like	IPR005227	16
Rho termination factor, RNA-binding	IPR011113	16
Ribbon-helix-helix domain	IPR027373	16
Riboflavin kinase domain, bacterial/eukaryotic	IPR015865	16
Ribonuclease B, N-terminal OB domain	IPR013223	16
Ribonuclease H domain	IPR002156	16
Ribonuclease II/R	IPR001900	16
Ribonuclease III domain	IPR000999	16
Ribonuclease R winged-helix domain	IPR013668	16
Ribonucleoprotein LSM domain	IPR001163	16
Ribonucleotide reductase large subunit, N-terminal	IPR013509	16
Ribose 5-phosphate isomerase, type A	IPR004788	16
Ribosomal protein L1	IPR002143	16
Ribosomal protein L10/acidic P0	IPR001790	16
Ribosomal protein L10e/L16	IPR016180	16
Ribosomal protein L11, C-terminal	IPR020783	16
Ribosomal protein L11, N-terminal	IPR020784	16
Ribosomal protein L13	IPR005822	16
Ribosomal protein L14b/L23e	IPR000218	16
Ribosomal protein L17	IPR000456	16
Ribosomal protein L18/L5	IPR005484	16
Ribosomal protein L18e/L15P	IPR021131	16
Ribosomal protein L19	IPR001857	16
Ribosomal protein L2, C-terminal	IPR022669	16
Ribosomal protein L20	IPR005813	16
Ribosomal protein L22/L17	IPR001063	16
Ribosomal protein L25, short-form	IPR020055	16
Ribosomal protein L25/L23	IPR013025	16
Ribosomal protein L27	IPR001684	16
Ribosomal protein L28	IPR001383	16
Ribosomal protein L29	IPR001854	16
Ribosomal protein L3	IPR000597	16
Ribosomal protein L30, ferredoxin-like fold domain	IPR016082	16
Ribosomal protein L32p	IPR002677	16
Ribosomal protein L33	IPR001705	16
Ribosomal protein L35	IPR021137	16
Ribosomal protein L4/L1e	IPR002136	16
Ribosomal protein L7/L12, C-terminal	IPR013823	16
Ribosomal protein L9, C-terminal	IPR020069	16
Ribosomal protein L9, N-terminal	IPR020070	16
Ribosomal protein S12/S23	IPR006032	16
Ribosomal protein S13	IPR001892	16
Ribosomal protein S14	IPR001209	16
Ribosomal protein S15	IPR000589	16
Ribosomal protein S16	IPR000307	16
Ribosomal protein S17	IPR000266	16
Ribosomal protein S18	IPR001648	16
Ribosomal protein S19/S15	IPR002222	16
Ribosomal protein S2	IPR001865	16
Ribosomal protein S20	IPR002583	16
Ribosomal protein S3, C-terminal	IPR001351	16
Ribosomal protein S4/S9, N-terminal	IPR001912	16
Ribosomal protein S5, C-terminal	IPR005324	16
Ribosomal protein S5, N-terminal	IPR013810	16
Ribosomal protein S6	IPR000529	16
Ribosomal protein S7 domain	IPR023798	16
Ribosomal protein S8	IPR000630	16
Ribosomal protein S9	IPR000754	16
Ribosomal Proteins L2, RNA binding domain	IPR022666	16
Ribosomal RNA adenine methylase transferase	IPR001737	16
Ribosomal RNA large subunit methyltransferase F-like	IPR010286	16
Ribosomal RNA small subunit methyltransferase H	IPR002903	16
Ribosomal RNA small subunit methyltransferase J	IPR007536	16
Ribosome maturation factor RimP	IPR003728	16
Ribosome recycling factor domain	IPR023584	16
Ribosome-binding factor A	IPR000238	16
RimM protein	IPR002676	16
RNA 2-O ribose methyltransferase, substrate binding	IPR013123	16
RNA helicase, ATP-dependent DEAH box, HrpA, C-terminal	IPR024590	16
RNA methyltransferase, RsmD	IPR004398	16
RNA polymerase recycling, bacterial, C-terminal	IPR022737	16
RNA polymerase Rpb1, domain 1	IPR007080	16
RNA polymerase Rpb1, domain 3	IPR007066	16
RNA polymerase Rpb1, domain 4	IPR007083	16
RNA polymerase Rpb1, domain 5	IPR007081	16
RNA polymerase Rpb2, domain 3	IPR007645	16
RNA polymerase Rpb2, domain 7	IPR007641	16
RNA polymerase sigma factor 54, core-binding	IPR007046	16
RNA polymerase sigma factor 54, DNA-binding	IPR007634	16
RNA polymerase sigma factor 70, non-essential domain	IPR007631	16
RNA polymerase sigma factor 70, region 1.1	IPR007127	16
RNA polymerase, alpha subunit	IPR000722	16
RNA polymerase, alpha subunit, C-terminal	IPR011260	16
RNA polymerase, beta subunit, protrusion	IPR007644	16
RNA polymerase, subunit omega/K/RPABC2	IPR006110	16
RNA-binding domain, S1, IF1 type	IPR006196	16
RNA-binding, CRM domain	IPR001890	16
Rod shape-determining protein MreC	IPR007221	16
RQC domain	IPR018982	16
rRNA small subunit methyltransferase G	IPR003682	16
S-adenosylmethionine synthetase, C-terminal	IPR022630	16
S-adenosylmethionine synthetase, central domain	IPR022629	16
S-adenosylmethionine synthetase, N-terminal	IPR022628	16
SecA DEAD-like, N-terminal	IPR011115	16
SecA preprotein, cross-linking domain	IPR011130	16
SecA Wing/Scaffold	IPR011116	16
SecD export protein N-terminal TM domain	IPR027398	16
SecY/SEC61-alpha family	IPR002208	16
Selenoprotein, Rdx type	IPR011893	16
Septum formation inhibitor MinC, C-terminal	IPR005526	16
Septum formation inhibitor MinC, N-terminal	IPR007874	16
Septum formation initiator	IPR007060	16
Septum formation topological specificity factor MinE	IPR005527	16
Serine-tRNA synthetase, type1, N-terminal	IPR015866	16
Short chain fatty acid transporter	IPR006160	16
SHS2 domain inserted in FtsA	IPR003494	16
Signal recognition particle, SRP54 subunit, M-domain	IPR004125	16
Sirohaem synthase, dimerisation domain	IPR019478	16
Sirohaem synthase, N-terminal	IPR006367	16
SlyX	IPR007236	16
SMCs flexible hinge	IPR010935	16
Smr protein/MutS2 C-terminal	IPR002625	16
Sodium:neurotransmitter symporter	IPR000175	16
Sporulation stage V, protein R	IPR007390	16
SPOUT methyltransferase, predicted	IPR003742	16
SsrA-binding protein	IPR000037	16
Starch synthase, catalytic domain	IPR013534	16
Stringent starvation protein B	IPR007481	16
Succinate dehydogenase/fumarate reductase N-terminal	IPR025192	16
Succinylarginine dihydrolase	IPR007079	16
Sugar fermentation stimulation protein	IPR005224	16
Sulphur relay, TusB/DsrH	IPR007215	16
Sulphur transfer protein DsrC/TusE	IPR007453	16
SurA N-terminal	IPR015391	16
Tail specific protease, C-terminal	IPR020992	16
Tetrapyrrole biosynthesis, glutamyl-tRNA reductase, dimerisation domain	IPR015896	16
Tetrapyrrole biosynthesis, glutamyl-tRNA reductase, N-terminal	IPR015895	16
Tetrapyrrole biosynthesis, uroporphyrinogen III synthase	IPR003754	16
Tex-like protein, N-terminal	IPR018974	16
Thermus phage phiYS40, Orf56	IPR006698	16
Thiamine biosynthesis protein ThiC	IPR002817	16
Thiazole biosynthesis	IPR008867	16
ThiC-associated domain	IPR025747	16
Thil, C-terminal domain	IPR020536	16
Tim44-like domain	IPR007379	16
TOBE-like domain	IPR024765	16
TolB, N-terminal	IPR007195	16
Toluene tolerance Ttg2/phospholipid-binding protein MlaC	IPR008869	16
Transcription factor NusA, N-terminal	IPR013735	16
Transcription-repair-coupling factor domain	IPR005118	16
Transcriptional coactivator/pterin dehydratase	IPR001533	16
Transcriptional regulator PAI 2-type	IPR007396	16
Transglycosylase-associated protein	IPR007341	16
Translation elongation factor EFTs/EF1B, dimerisation	IPR014039	16
Translation elongation factor P/YeiP, central	IPR001059	16
Translation elongation factor, KOW-like	IPR013185	16
Translation initiation factor 3, C-terminal	IPR019815	16
Translation initiation factor 3, N-terminal	IPR019814	16
Translation initiation factor IF- 2, domain 3	IPR023115	16
Translation initiation factor SUI1	IPR001950	16
Trigger factor, C-terminal domain	IPR008880	16
Trigger factor, ribosome-binding, bacterial	IPR008881	16
Triosephosphate isomerase	IPR000652	16
tRNA (guanine-N-7) methyltransferase	IPR003358	16
tRNA (guanine-N1-)-methyltransferase	IPR016009	16
tRNA (mo5U34)-methyltransferase-like	IPR027555	16
tRNA isopentenyltransferase	IPR002627	16
tRNA modification GTPase MnmE C-terminal domain	IPR025867	16
tRNA synthetase, B5-domain	IPR005147	16
tRNA threonylcarbamoyl adenosine modification protein TsaE	IPR003442	16
tRNA-guanine(15) transglycosylase-like	IPR002616	16
tRNA-specific 2-thiouridylase	IPR004506	16
tRNA-splicing ligase, RtcB	IPR001233	16
Tryptophan synthase, alpha chain	IPR002028	16
Tubulin/FtsZ, GTPase domain	IPR003008	16
UbiE/COQ5 methyltransferase	IPR004033	16
Ubiquinone biosynthesis protein Coq7	IPR011566	16
Ubiquitin-associated domain/translation elongation factor EF-Ts, N-terminal	IPR000449	16
UDP-3-O-[3-hydroxymyristoyl] glucosamine N-acyltransferase, non-repeat region	IPR020573	16
UDP-3-O-acyl N-acetylglucosamine deacetylase	IPR004463	16
UDP-N-acetylenolpyruvoylglucosamine reductase, C-terminal	IPR011601	16
Uncharacterised conserved protein UCP015557	IPR016633	16
Uncharacterised conserved protein UCP029693	IPR016936	16
Uncharacterised conserved protein UCP037266	IPR017162	16
Uncharacterised domain UPF0029, Impact, C-terminal	IPR015269	16
Uncharacterised domain UPF0066	IPR001378	16
Uncharacterised protein family CoxE-like	IPR008912	16
Uncharacterised protein family CreA	IPR010292	16
Uncharacterised protein family HutD/Ves	IPR010282	16
Uncharacterised protein family UPF0061	IPR003846	16
Uncharacterised protein family UPF0093	IPR005265	16
Uncharacterised protein family UPF0114	IPR005134	16
Uncharacterised protein family UPF0227/Esterase YqiA	IPR008886	16
Uncharacterised protein family UPF0246	IPR005583	16
Uncharacterised protein family UPF0250	IPR007454	16
Uncharacterised protein family UPF0259	IPR009627	16
Uncharacterised protein family UPF0270	IPR010648	16
Uncharacterised protein family UPF0274	IPR007451	16
Uncharacterised protein family UPF0313, C-terminal	IPR024560	16
Uncharacterised protein family UPF0313, N-terminal	IPR013704	16
Uncharacterised protein family YebG	IPR009813	16
Uncharacterised protein family, zinc metallopeptidase putative	IPR007343	16
UreE urease accessory, C-terminal	IPR007864	16
Ureidoglycolate hydrolase	IPR007247	16
Urocanase	IPR023637	16
Uroporphyrinogen decarboxylase (URO-D)	IPR000257	16
UvrB, YAD/RRR-motif-containing domain	IPR024759	16
UvrC family homology region	IPR001162	16
Valyl-tRNA synthetase, tRNA-binding arm	IPR019499	16
Vitamin B12-dependent methionine synthase, activation domain	IPR004223	16
YcgL domain	IPR027354	16
YicC-like, N-terminal	IPR013527	16
YjeF C-terminal domain, carbohydrate kinase-related	IPR000631	16
YqcC-like domain	IPR023376	16
Zinc ribbon, NADH pyrophosphatase	IPR015376	16
ZipA, C-terminal FtsZ-binding domain	IPR007449	16
2-C-methyl-D-erythritol 4-phosphate cytidylyltransferase	IPR001228	15
4'-phosphopantetheinyl transferase superfamily	IPR008278	15
5-nucleotidase	IPR010394	15
ABC transporter, N-terminal	IPR010509	15
Adenosylhomocysteinase	IPR000043	15
Alpha-2-macroglobulin, thiol-ester bond-forming	IPR019565	15
Aromatic amino acid hydroxylase, C-terminal	IPR019774	15
ATPase, F0 complex, subunit B/B', bacterial/chloroplast	IPR002146	15
Beta-Casp domain	IPR022712	15
Biotin and thiamin synthesis-associated domain	IPR010722	15
BRCT domain	IPR001357	15
Carbon starvation protein CstA	IPR003706	15
Cob(I)alamin adenosyltransferase N-terminal domain	IPR025826	15
Cobalamin (vitamin B12) biosynthesis CbiD	IPR002748	15
Cobalamin (vitamin B12) biosynthesis CobH/CbiC, precorrin-8X methylmutase, core	IPR003722	15
Cobalamin synthesis G N-terminal	IPR021744	15
Cobalt transporter subunit CbtA, putative	IPR012666	15
Colicin/pyocin, DNase domain	IPR024622	15
CstA C-terminal domain	IPR025299	15
Cysteine-rich CPXCG protein	IPR025990	15
Cysteinyl-tRNA synthetase, class Ia, DALR	IPR015273	15
Cysteinyl-tRNA synthetase/mycothiol ligase	IPR024909	15
Cytochrome C biogenesis protein CcmH	IPR005616	15
Cytochrome oxidase maturation protein cbb3-type	IPR004714	15
Dermonecrotic/RTX toxin C-terminal	IPR020972	15
DNA gyrase inhibitor YacG	IPR005584	15
Domain of unknown function DUF2236	IPR018713	15
Domain of unknown function DUF4040	IPR025383	15
Domain of unknown function SprT-like	IPR006640	15
DUF1653-like domain	IPR023387	15
Electron transfer flavoprotein-ubiquinone oxidoreductase	IPR007859	15
EVE domain	IPR002740	15
Extensin-like, C-terminal	IPR009683	15
Fatty acid cis-trans isomerase	IPR010706	15
Fibronectin, type III	IPR003961	15
FlgD Tudor-like domain	IPR025963	15
HicA mRNA interferase family	IPR012933	15
HipA-like, C-terminal	IPR012893	15
Ku70/Ku80 beta-barrel domain	IPR006164	15
Lysylphosphatidylglycerol synthetase, domain of unknown function DUF2156	IPR024320	15
Methyltransferase small, N-terminal	IPR013675	15
Mg chelatase-related protein, C-terminal domain	IPR025158	15
Na+/H+ antiporter MnhB subunit-related protein	IPR007182	15
Organic solvent tolerance protein, C-terminal	IPR007543	15
Pectate lyase/Amb allergen	IPR002022	15
Peptidase M1, alanyl aminopeptidase, C-terminal	IPR024601	15
Peptidase M1, membrane alanine aminopeptidase, N-terminal	IPR014782	15
Phosphoenolpyruvate carboxykinase, ATP-utilising	IPR001272	15
Phosphoglycerate kinase	IPR001576	15
Proline dehydrogenase PutA, domain II	IPR024082	15
Protein of unknown function DUF1275	IPR010699	15
Protein of unknown function DUF1624	IPR012429	15
Protein of unknown function DUF1820	IPR014949	15
Protein of unknown function DUF2076	IPR018648	15
Protein of unknown function DUF2132	IPR018668	15
Protein of unknown function DUF2875	IPR021531	15
Protein of unknown function DUF2934	IPR021327	15
Protein of unknown function DUF3309	IPR021738	15
Protein of unknown function DUF3313	IPR021747	15
Protein of unknown function DUF3359	IPR021793	15
Protein of unknown function DUF4197	IPR025245	15
Protein of unknown function DUF466	IPR007423	15
Protein of unknown function DUF721/UPF0232	IPR007922	15
Protein of unknown function DUF955	IPR010359	15
Protein translocase complex, SecE/Sec61-gamma subunit	IPR001901	15
Pseudouridine synthase II	IPR002501	15
Putative sugar diacid recognition	IPR008599	15
Quinolinate phosphoribosyl transferase, C-terminal	IPR002638	15
Regulatory protein RecX	IPR003783	15
Ribosomal protein L21	IPR001787	15
Ribosomal protein S11	IPR001971	15
Ribosomal protein S21	IPR001911	15
Ribosome biogenesis GTPase RsgA, putative	IPR004881	15
Ribosome-associated, YjgA	IPR006839	15
Ribulose-phosphate 3-epimerase-like	IPR000056	15
RIO-like kinase	IPR018934	15
RNA polymerase sigma factor 54	IPR000394	15
RNA-metabolising metallo-beta-lactamase	IPR011108	15
SAICAR synthetase	IPR001636	15
Spermidine/spermine synthases family	IPR001045	15
Tail protein I	IPR006521	15
TPMT family	IPR008854	15
Transcription regulator PrtN	IPR020518	15
tRNA pseudouridine synthase II, TruB, subfamily 1, C-terminal	IPR015240	15
Two-component sensor kinase N-terminal	IPR013727	15
Type II secretion system protein I domain	IPR003413	15
Type III pantothenate kinase	IPR004619	15
Type IV pilus assembly protein PilM	IPR005883	15
UbiB domain	IPR004147	15
Uncharacterised protein family UPF0102	IPR003509	15
Uncharacterised protein family UPF0434/Trm112	IPR005651	15
Uncharacterised protein family UPF0755, YceG-like	IPR003770	15
V-ATPase proteolipid subunit C-like domain	IPR002379	15
Voltage-dependent anion channel	IPR004695	15
WHG domain	IPR025996	15
YaeQ	IPR009822	15
YheO-like	IPR013559	15
Zinc finger, ClpX C4-type	IPR010603	15
5-carboxymethyl-2-hydroxymuconate isomerase	IPR004220	14
6-phosphogluconate dehydrogenase, C-terminal	IPR006114	14
Alanine dehydrogenase/PNT, NAD(H)-binding domain	IPR007698	14
Amino acid synthesis, putative	IPR009569	14
Anti-sigma K factor RskA	IPR018764	14
ATP synthase protein I	IPR005598	14
Bacterial transcription activator, effector binding	IPR010499	14
Bacteriophage bIL285, Orf52, tail tape measure protein	IPR010090	14
CAAX amino terminal protease	IPR003675	14
Cellulose synthase BcsB, bacterial	IPR018513	14
ChaC-like protein	IPR006840	14
ComEC/Rec2-related protein	IPR004477	14
Conserved hypothetical protein CHP02444	IPR012659	14
Cytochrome P450	IPR001128	14
D-ribose pyranase RbsD/L-fucose mutarotase FucU	IPR007721	14
Domain of unknown function DUF4130	IPR025404	14
Domain of unknown function DUF4131	IPR025405	14
Domain of unknown function DUF4142	IPR025419	14
Domain of unknown function DUF4174	IPR025232	14
GLUG	IPR011493	14
GspL periplasmic domain	IPR025691	14
HipA-like, N-terminal	IPR012894	14
HopJ type III effector protein	IPR014984	14
Outer membrane protein beta-barrel	IPR027385	14
Peptidase U32, collagenase	IPR020988	14
Phage tail collar domain	IPR011083	14
Phage tail fibre protein	IPR022225	14
Phospho-N-acetylmuramoyl-pentapeptide transferase, conserved site	IPR018480	14
Phosphoesterase	IPR007312	14
[truncated: 1,287 more rows]
